# Supplementary material for: Crystal structure and absolute configuration of (4S,5R,6S)-4,5,6-trihy­droxy-3-methyl­cyclo­hex-2-enone (gabosine H)
Source: Acta Crystallogr E Crystallogr Commun. 2017 Mar 28;73(Pt 4):606–9. doi: 10.1107/S2056989017004509 (PMC5382632; doi:10.1107/S2056989017004509)
Supplement: Supplementary file 1 [file e-73-00606-sup1.cif]

##############################################################################
#                                                                            #
# This CIF contains the data in a paper accepted for publication in          #
# Acta Crystallographica Section E. It conforms to the requirements of       #
# Notes for Authors for Acta Crystallographica Section E, and has been       #
# peer reviewed under the auspices of the IUCr Commission on Journals.       #
#                                                                            #
# Full details of the Crystallographic Information File format               #
# are given in the paper "The Crystallographic Information File (CIF):       #
# a New Standard Archive File for Crystallography" by S. R. Hall, F. H.      #
# Allen and I. D. Brown [Acta Cryst. (1991), A47, 655-685].                  #
#                                                                            #
# The current version of the core CIF dictionary is obtainable from          #
# ftp://ftp.iucr.org/pub/cif_core.dic.                                       #
#                                                                            #
# Software is freely available for graphical display of the structure(s)     #
# in this CIF. For information consult the CIF software page                 #
# http://www.iucr.org/resources/cif/software.                                #
#                                                                            #
# This file may be used for bona fide research purposes within the           #
# scientific community so long as proper attribution is given to the journal # 
# article from which it was obtained.                                        #
#                                                                            #
##############################################################################
data_I
_audit_creation_method     SHELXL-2014
_journal_date_recd_electronic     2017-03-10
_journal_date_accepted     2017-03-21
_journal_name_full     'Acta Crystallographica, Section E'
_journal_year     2017
_journal_volume     73
_journal_issue      4
_journal_page_first     606
_journal_page_last     609
_journal_paper_category     GO
_journal_paper_doi     10.1107/S2056989017004509
_journal_coeditor_code     RZ5209
_publ_contact_author_name     'Suescun Leopoldo'
_publ_contact_author_address
;
Cryssmat-Lab./DETEMA
Facultad de Qu\'imica - Universidad de la Rep\'ublica
Av. Gral. Flores 2124 - PO box 1157
Montevideo
11800
Uruguay
;
_publ_contact_author_email     'leopoldo@fq.edu.uy'
_publ_contact_author_fax     ?
_publ_contact_author_phone     ?
_publ_section_title
;
Crystal structure and absolute configuration of
(4<i>S</i>,5<i>R</i>,6<i>S</i>)-4,5,6-trihydroxy-3-methylcyclohex-2-enone
(gabosine H)
;
loop_
    _publ_author_name
    _publ_author_footnote
    _publ_author_address
    'Tibhe, Gaurao D.' .
;
Departamento de Qu\'imica Org\'anica
Facultad de Qu\'imica
Universidad de la Rep\'ublica
Montevideo 11800
Uruguay
;
    'Mac\'ias, Mario A.' 'Joint first author.'
;
Department of Chemistry
Universidad de los Andes
Cra 1 N\% 18A-12, 111711 Bogot\'a
Colombia
;
    'Pandolfi, Enrique' .
;
Departamento de Qu\'imica Org\'anica
Facultad de Qu\'imica
Universidad de la Rep\'ublica
Montevideo 11800
Uruguay
;
    'Schapiro, Valeria' .
;
Departamento de Qu\'imica Org\'anica
Facultad de Qu\'imica
Universidad de la Rep\'ublica
Montevideo 11800
Uruguay
;
    'Suescun, Leopoldo' .
;
Cryssmat-Lab./DETEMA
Facultad de Qu\'imica - Universidad de la Rep\'ublica
Av. Gral. Flores 2124 -
Montevideo 11800
Uruguay
;
_publ_section_synopsis
;
The absolute configuration of the title compound, determined as
4<i>S</i>,5<i>R</i>,6<i>S</i> on the basis of the synthetic pathway, was
confirmed by single-crystal X-ray diffraction. The molecule is formed by a
substituted six-membered cyclohexene ring adopting an envelope conformation and
 substituted by carbonyl, methyl and hydroxyl groups. The  supramolecular
structure is mainly built by a combination of O---H...O and weaker C---H...O
hydrogen bonds.
;
_chemical_name_systematic
;
(4<i>S</i>,5<i>R</i>,6<i>S</i>)-4,5,6-Trihydroxy-3-methylcyclohex-2-enone
;
_chemical_name_common     ?
_chemical_formula_moiety     'C7 H10 O4'
_chemical_formula_sum     'C7 H10 O4'
_chemical_formula_iupac     'C7 H10 O4'
_chemical_formula_weight     158.15
_chemical_melting_point     ?
_shelx_space_group_comment
;
The symmetry employed for this shelxl refinement is uniquely defined
by the following loop, which should always be used as a source of
symmetry information in preference to the above space-group names.
They are only intended as comments.
;
_space_group_crystal_system     monoclinic
_space_group_name_H-M_alt     'P 21'
_space_group_name_Hall     'P 2yb'
loop_
    _space_group_symop_operation_xyz
    'x, y, z'
    '-x, y+1/2, -z'
_cell_length_a     5.4143(2)
_cell_length_b     5.4176(2)
_cell_length_c     11.9200(5)
_cell_angle_alpha     90
_cell_angle_beta     90.9770(10)
_cell_angle_gamma     90
_cell_volume     349.59(2)
_cell_formula_units_Z     2
_cell_measurement_reflns_used     9784
_cell_measurement_theta_min     3.7085
_cell_measurement_theta_max     78.8035
_cell_measurement_temperature     298(2)
_exptl_crystal_description     'parallelepiped'
_exptl_crystal_colour     'colorless'
_exptl_crystal_size_max     0.374
_exptl_crystal_size_mid     0.342
_exptl_crystal_size_min     0.104
_exptl_crystal_density_diffrn     1.502
_exptl_crystal_density_meas     ?
_exptl_crystal_density_method     'not measured'
_exptl_crystal_F_000     168
_exptl_absorpt_coefficient_mu     1.059
_exptl_absorpt_correction_type     multi-scan
_exptl_absorpt_process_details
;
(SADABS; Bruker, 2013)
;
_shelx_estimated_absorpt_T_min     0.693
_shelx_estimated_absorpt_T_max     0.898
_exptl_absorpt_correction_T_min     0.5882
_exptl_absorpt_correction_T_max     0.7542
_exptl_special_details     ?
_diffrn_ambient_temperature     298(2)
_diffrn_radiation_type     CuK\a
_diffrn_radiation_wavelength     1.54178
_diffrn_measurement_device_type     'Bruker D8 Venture/Photon 100 CMOS'
_diffrn_measurement_method     '\j and \w scans'
_diffrn_detector_area_resol_mean     10.4167
_diffrn_reflns_number     12187
_diffrn_reflns_av_R_equivalents     0.0464
_diffrn_reflns_theta_min     3.709
_diffrn_reflns_theta_max     79.125
_diffrn_reflns_theta_full     67.679
_diffrn_measured_fraction_theta_max     0.996
_diffrn_measured_fraction_theta_full     0.999
_diffrn_reflns_limit_h_min     -6
_diffrn_reflns_limit_h_max     6
_diffrn_reflns_limit_k_min     -6
_diffrn_reflns_limit_k_max     6
_diffrn_reflns_limit_l_min     -15
_diffrn_reflns_limit_l_max     14
_refine_special_details     ?
_reflns_number_total     1492
_reflns_number_gt     1472
_reflns_threshold_expression     'I > 2\s(I)'
_refine_ls_structure_factor_coef     Fsqd
_refine_ls_matrix_type     full
_refine_ls_R_factor_all     0.0333
_refine_ls_R_factor_gt     0.0330
_refine_ls_wR_factor_gt     0.0874
_refine_ls_wR_factor_ref     0.0877
_refine_ls_goodness_of_fit_ref     1.079
_refine_ls_restrained_S_all     1.078
_refine_ls_number_reflns     1492
_refine_ls_number_parameters     111
_refine_ls_number_restraints     1
_refine_ls_hydrogen_treatment     mixed
_refine_ls_weighting_scheme     calc
_refine_ls_weighting_details
              'w=1/[\s^2^(Fo^2^)+(0.0546P)^2^+0.0518P] where P=(Fo^2^+2Fc^2^)/3'
_atom_sites_solution_hydrogens     mixed
_atom_sites_solution_primary     direct
_atom_sites_solution_secondary     difmap
_refine_ls_shift/su_max     0.000
_refine_ls_shift/su_mean     0.000
_refine_diff_density_max     0.254
_refine_diff_density_min     -0.182
_refine_ls_extinction_method
;
SHELXL2014 (Sheldrick, 2015)
;
_refine_ls_extinction_coef     0.161(15)
_refine_ls_extinction_expression
                                  'Fc^*^=kFc[1+0.001xFc^2^\l^3^/sin(2\q)]^-1/4^'
_refine_ls_abs_structure_details
;
Flack <i>x</i> determined using 639 quotients
[(<i>I</i>^+^)-(<i>I</i>^-^)]/[(<i>I</i>^+^)+(<i>I</i>^-^)]
(Parsons <i>et al.</i>,  2013)
;
_refine_ls_abs_structure_Flack     0.09(11)
loop_
    _atom_type_symbol
    _atom_type_description
    _atom_type_scat_dispersion_real
    _atom_type_scat_dispersion_imag
    _atom_type_scat_source
    'C' 'C' 0.0181 0.0091
                         'International Tables Vol C Tables 4.2.6.8 and 6.1.1.4'
    'H' 'H' 0.0000 0.0000
                         'International Tables Vol C Tables 4.2.6.8 and 6.1.1.4'
    'O' 'O' 0.0492 0.0322
                         'International Tables Vol C Tables 4.2.6.8 and 6.1.1.4'
_computing_data_collection
;
SAINT (Bruker, 2013)
;
_computing_cell_refinement
;
SAINT (Bruker, 2013)
;
_computing_data_reduction
;
SAINT (Bruker, 2013)
;
_computing_structure_solution
;
SHELXS2014 (Sheldrick, 2008)
;
_computing_structure_refinement
;
SHELXL2014 (Sheldrick, 2015)
;
_computing_molecular_graphics
;
Mercury (Macrae <i>et al.</i>,  2008)
;
_computing_publication_material
;
SHELXL2014 (Sheldrick, 2015)
;
loop_
    _atom_site_type_symbol
    _atom_site_label
    _atom_site_fract_x
    _atom_site_fract_y
    _atom_site_fract_z
    _atom_site_U_iso_or_equiv
    _atom_site_adp_type
    _atom_site_calc_flag
    _atom_site_occupancy
    _atom_site_disorder_assembly
    _atom_site_disorder_group
    C C1 0.4992(3) 0.2954(4) 0.22586(16) 0.0293(4) Uani d 1 . .
    C C2 0.3815(4) 0.1293(4) 0.14457(16) 0.0313(5) Uani d 1 . .
    H H2 0.4304 0.1373 0.0702 0.038 Uiso calc 1 . .
    C C3 0.2068(3) -0.0338(3) 0.17173(15) 0.0262(4) Uani d 1 . .
    C C31 0.0921(4) -0.2029(5) 0.08715(17) 0.0374(5) Uani d 1 . .
    H H31A 0.1711 -0.1813 0.0163 0.056 Uiso calc 1 . .
    H H31B -0.0807 -0.1656 0.0790 0.056 Uiso calc 1 . .
    H H31C 0.1119 -0.3706 0.1116 0.056 Uiso calc 1 . .
    C C4 0.1234(3) -0.0631(3) 0.29155(15) 0.0249(4) Uani d 1 . .
    H H4 0.2190 -0.1965 0.3269 0.030 Uiso calc 1 . .
    C C5 0.1658(3) 0.1719(4) 0.35829(15) 0.0237(4) Uani d 1 . .
    H H5 0.0534 0.3005 0.3302 0.028 Uiso calc 1 . .
    C C6 0.4314(3) 0.2607(3) 0.34819(14) 0.0258(4) Uani d 1 . .
    H H6 0.5418 0.1368 0.3818 0.031 Uiso calc 1 . .
    O O1 0.6472(3) 0.4524(3) 0.19769(14) 0.0453(5) Uani d 1 . .
    O O4 -0.1316(3) -0.1192(3) 0.29994(14) 0.0398(4) Uani d 1 . .
    H H41 -0.172(6) -0.273(8) 0.269(3) 0.060 Uiso d 1 . .
    O O5 0.1120(3) 0.1206(3) 0.47319(11) 0.0336(4) Uani d 1 . .
    H H51 0.096(5) 0.263(7) 0.502(3) 0.050 Uiso d 1 . .
    O O6 0.4549(3) 0.4821(3) 0.40965(13) 0.0374(4) Uani d 1 . .
    H H61 0.606(7) 0.485(7) 0.437(3) 0.056 Uiso d 1 . .
loop_
    _atom_site_aniso_label
    _atom_site_aniso_U_11
    _atom_site_aniso_U_22
    _atom_site_aniso_U_33
    _atom_site_aniso_U_12
    _atom_site_aniso_U_13
    _atom_site_aniso_U_23
    C1 0.0252(8) 0.0305(10) 0.0322(9) -0.0046(8) 0.0038(7) 0.0021(8)
    C2 0.0322(9) 0.0360(11) 0.0257(8) -0.0051(8) 0.0055(7) -0.0002(8)
    C3 0.0251(8) 0.0263(9) 0.0274(8) 0.0013(7) 0.0018(6) -0.0011(7)
    C31 0.0429(11) 0.0358(11) 0.0335(10) -0.0084(10) 0.0007(8) -0.0050(9)
    C4 0.0241(8) 0.0219(9) 0.0289(9) 0.0001(7) 0.0061(6) 0.0011(7)
    C5 0.0227(8) 0.0242(9) 0.0243(8) 0.0024(6) 0.0037(6) 0.0007(6)
    C6 0.0240(8) 0.0267(10) 0.0267(8) 0.0011(7) 0.0004(6) -0.0019(7)
    O1 0.0464(9) 0.0459(10) 0.0440(8) -0.0236(8) 0.0080(7) -0.0002(7)
    O4 0.0287(8) 0.0363(9) 0.0548(9) -0.0099(6) 0.0152(6) -0.0124(7)
    O5 0.0363(7) 0.0388(8) 0.0260(7) -0.0005(6) 0.0091(5) -0.0016(6)
    O6 0.0329(7) 0.0364(9) 0.0429(8) -0.0016(6) -0.0044(6) -0.0125(7)
_geom_special_details
;
 All esds (except the esd in the dihedral angle between two l.s. planes)
 are estimated using the full covariance matrix.  The cell esds are taken
 into account individually in the estimation of esds in distances, angles
 and torsion angles; correlations between esds in cell parameters are only
 used when they are defined by crystal symmetry.  An approximate (isotropic)
 treatment of cell esds is used for estimating esds involving l.s. planes.
;
loop_
    _geom_bond_atom_site_label_1
    _geom_bond_atom_site_label_2
    _geom_bond_site_symmetry_2
    _geom_bond_distance
    _geom_bond_publ_flag
    C1 O1 . 1.220(3) ?
    C1 C2 . 1.461(3) ?
    C1 C6 . 1.521(2) ?
    C2 C3 . 1.338(3) ?
    C2 H2 . 0.9300 ?
    C3 C31 . 1.490(3) ?
    C3 C4 . 1.514(2) ?
    C31 H31A . 0.9600 ?
    C31 H31B . 0.9600 ?
    C31 H31C . 0.9600 ?
    C4 O4 . 1.419(2) ?
    C4 C5 . 1.517(2) ?
    C4 H4 . 0.9800 ?
    C5 O5 . 1.432(2) ?
    C5 C6 . 1.523(2) ?
    C5 H5 . 0.9800 ?
    C6 O6 . 1.410(2) ?
    C6 H6 . 0.9800 ?
    O4 H41 . 0.94(4) ?
    O5 H51 . 0.85(4) ?
    O6 H61 . 0.87(4) ?
loop_
    _geom_angle_atom_site_label_1
    _geom_angle_atom_site_label_2
    _geom_angle_atom_site_label_3
    _geom_angle_site_symmetry_1
    _geom_angle_site_symmetry_3
    _geom_angle
    _geom_angle_publ_flag
    O1 C1 C2 . . 121.89(18) ?
    O1 C1 C6 . . 121.36(18) ?
    C2 C1 C6 . . 116.75(16) ?
    C3 C2 C1 . . 123.26(17) ?
    C3 C2 H2 . . 118.4 ?
    C1 C2 H2 . . 118.4 ?
    C2 C3 C31 . . 122.04(17) ?
    C2 C3 C4 . . 121.40(16) ?
    C31 C3 C4 . . 116.52(16) ?
    C3 C31 H31A . . 109.5 ?
    C3 C31 H31B . . 109.5 ?
    H31A C31 H31B . . 109.5 ?
    C3 C31 H31C . . 109.5 ?
    H31A C31 H31C . . 109.5 ?
    H31B C31 H31C . . 109.5 ?
    O4 C4 C3 . . 113.27(15) ?
    O4 C4 C5 . . 106.33(14) ?
    C3 C4 C5 . . 111.22(14) ?
    O4 C4 H4 . . 108.6 ?
    C3 C4 H4 . . 108.6 ?
    C5 C4 H4 . . 108.6 ?
    O5 C5 C4 . . 107.89(15) ?
    O5 C5 C6 . . 110.15(14) ?
    C4 C5 C6 . . 110.99(14) ?
    O5 C5 H5 . . 109.3 ?
    C4 C5 H5 . . 109.3 ?
    C6 C5 H5 . . 109.3 ?
    O6 C6 C1 . . 111.83(16) ?
    O6 C6 C5 . . 107.72(14) ?
    C1 C6 C5 . . 110.99(14) ?
    O6 C6 H6 . . 108.7 ?
    C1 C6 H6 . . 108.7 ?
    C5 C6 H6 . . 108.7 ?
    C4 O4 H41 . . 113(2) ?
    C5 O5 H51 . . 103(2) ?
    C6 O6 H61 . . 106(2) ?
loop_
    _geom_torsion_atom_site_label_1
    _geom_torsion_atom_site_label_2
    _geom_torsion_atom_site_label_3
    _geom_torsion_atom_site_label_4
    _geom_torsion_site_symmetry_1
    _geom_torsion_site_symmetry_2
    _geom_torsion_site_symmetry_3
    _geom_torsion_site_symmetry_4
    _geom_torsion
    _geom_torsion_publ_flag
    O1 C1 C2 C3 . . . . -175.5(2) ?
    C6 C1 C2 C3 . . . . 5.4(3) ?
    C1 C2 C3 C31 . . . . -179.29(19) ?
    C1 C2 C3 C4 . . . . -1.9(3) ?
    C2 C3 C4 O4 . . . . 145.37(18) ?
    C31 C3 C4 O4 . . . . -37.2(2) ?
    C2 C3 C4 C5 . . . . 25.7(2) ?
    C31 C3 C4 C5 . . . . -156.85(17) ?
    O4 C4 C5 O5 . . . . 63.37(19) ?
    C3 C4 C5 O5 . . . . -172.89(14) ?
    O4 C4 C5 C6 . . . . -175.86(15) ?
    C3 C4 C5 C6 . . . . -52.12(19) ?
    O1 C1 C6 O6 . . . . 28.4(3) ?
    C2 C1 C6 O6 . . . . -152.56(18) ?
    O1 C1 C6 C5 . . . . 148.7(2) ?
    C2 C1 C6 C5 . . . . -32.2(2) ?
    O5 C5 C6 O6 . . . . -62.1(2) ?
    C4 C5 C6 O6 . . . . 178.49(14) ?
    O5 C5 C6 C1 . . . . 175.17(16) ?
    C4 C5 C6 C1 . . . . 55.8(2) ?
loop_
    _geom_hbond_atom_site_label_D
    _geom_hbond_atom_site_label_H
    _geom_hbond_atom_site_label_A
    _geom_hbond_site_symmetry_A
    _geom_hbond_distance_DH
    _geom_hbond_distance_HA
    _geom_hbond_distance_DA
    _geom_hbond_angle_DHA
    O4 H41 O1 1_445 0.94(4) 1.96(4) 2.873(2) 163(3)
    C6 H6 O4 1_655 0.98 2.46 3.195(2) 131.4
    C4 H4 O6 1_545 0.98 2.36 3.345(3) 179.0
    C6 H6 O6 2_646 0.98 2.62 3.306(2) 126.9
    O6 H61 O5 2_656 0.87(4) 1.99(4) 2.811(2) 155(3)
    O5 H51 O4 2_556 0.85(4) 2.45(3) 3.050(2) 128(3)
    O5 H51 O5 2_556 0.85(4) 2.26(4) 3.0402(12) 152(3)
_shelx_hkl_file
;
   1   0   0    2.56    0.53
  -1   0   0    2.67    0.53
  -1   0   0    2.60    0.50
  -1   0   0    2.89    0.26
  -1   0   0    3.00    0.18
  -1   0   0    2.86    0.56
   1   0   0    3.36    0.21
  -1   0   0    3.06    0.19
   1   0   0    3.04    0.18
  -1   0   0    2.95    0.18
  -1   0   0    3.10    0.20
   1   0   0    2.90    0.56
  -1   0   0    2.57    0.52
  -1   0   0    3.22    0.21
   1   0   0    2.70    0.52
   1   0   0    2.57    0.51
  -1   0   0    3.29    0.24
   1   0   0    3.28    0.19
   2   0   0  105.21    7.41
  -2   0   0  105.07    7.33
  -2   0   0  124.38    6.33
   2   0   0  104.99    7.33
   2   0   0  113.61    6.14
  -2   0   0  111.00    7.62
  -2   0   0  113.26    6.10
  -2   0   0  107.30    6.21
  -2   0   0  120.79    6.09
  -2   0   0  116.92    6.12
   2   0   0  109.23    6.09
   2   0   0  113.81    6.10
  -2   0   0  106.06    7.28
  -2   0   0  122.06    6.08
   2   0   0  117.92    6.09
   2   0   0  107.41    7.41
   3   0   0  305.46   18.28
  -3   0   0  296.39   18.28
   3   0   0  349.62   18.44
   3   0   0  341.64   21.08
  -3   0   0  372.44   18.42
  -3   0   0  311.58   20.67
  -3   0   0  380.78   18.78
   3   0   0  327.30   20.78
   3   0   0  325.16   20.84
  -3   0   0  363.19   18.33
  -3   0   0  322.00   20.62
   3   0   0  350.29   21.35
  -3   0   0  305.67   20.60
  -3   0   0  330.08   18.30
   3   0   0  350.28   18.29
  -3   0   0  322.37   18.52
  -3   0   0  391.76   18.37
   3   0   0  365.73   18.31
  -3   0   0  325.88   20.81
   4   0   0  163.75    8.89
   4   0   0  154.06    8.74
  -4   0   0  175.23    8.81
  -4   0   0  169.67    8.79
  -4   0   0  150.58    8.78
  -4   0   0  167.74    8.79
   4   0   0  157.21    8.73
   4   0   0  150.74    8.84
   4   0   0  162.45    8.78
  -5   0   0    9.90    0.64
   5   0   0    8.81    0.58
   5   0   0    9.54    0.58
  -5   0   0    9.74    0.70
   5   0   0    9.17    0.63
   5   0   0    8.94    0.67
   5   0   0    8.69    0.78
  -5   0   0   10.15    0.73
  -5   0   0    8.60    0.63
   6   0   0    1.18    0.17
   6   0   0    0.66    0.23
  -6   0   0    1.17    0.22
  -6   0   0    1.09    0.20
   6   0   0    1.04    0.18
   0  -1   0   -0.13    0.08
   0  -1   0   -0.15    0.01
   0  -1   0   -0.14    0.08
   1  -1   0  505.61   27.81
  -1   1   0  506.85   27.91
  -2  -1   0   16.86    0.95
   2  -1   0   16.71    0.98
  -2  -1   0   14.96    1.56
  -2  -1   0   16.10    1.64
   2  -1   0   17.81    0.94
   2  -1   0   17.81    0.91
   2  -1   0   15.46    2.11
   2  -1   0   16.11    2.11
   2  -1   0   15.92    0.92
  -2  -1   0   16.04    1.63
   2  -1   0   16.10    2.12
   2  -1   0   16.06    2.05
  -2   1   0   15.18    2.04
   2   1   0   17.84    0.96
  -2   1   0   15.75    2.18
  -2   1   0   16.02    0.94
  -2   1   0   16.39    0.93
  -2   1   0   16.20    1.21
   2   1   0   16.80    1.10
  -2   1   0   14.76    1.98
   2   1   0   16.06    1.76
   2   1   0   16.18    1.71
  -2   1   0   15.58    0.92
  -2   1   0   16.55    0.91
  -2   1   0   17.30    0.92
   2   1   0   16.05    1.70
  -2   1   0   17.71    0.91
   2   1   0   17.35    0.92
  -2   1   0   17.27    2.24
   2   1   0   17.31    0.90
   2   1   0   15.93    1.73
  -2   1   0   16.43    0.92
   3  -1   0   85.05    4.33
   3  -1   0   78.95    4.45
   3  -1   0   75.47    7.26
  -3  -1   0   84.18    4.40
  -3  -1   0   79.60    4.36
   3  -1   0   75.81    6.90
   3  -1   0   79.70    4.36
   3  -1   0   68.02    4.48
  -3  -1   0   89.96    4.37
  -3  -1   0   81.34    4.37
   3  -1   0   82.08    4.32
  -3  -1   0   76.51    6.09
  -3  -1   0   82.11    4.62
   3  -1   0   81.72    4.37
   3  -1   0   74.20    7.29
  -3  -1   0   74.91    4.38
  -3  -1   0   77.68    4.38
   3  -1   0   84.27    4.33
   3  -1   0   75.16    6.78
   3  -1   0   86.59    4.33
  -3   1   0   83.62    4.44
   3   1   0   79.26    6.33
  -3   1   0   84.93    5.01
   3   1   0   76.22    6.37
  -3   1   0   84.11    4.44
  -3   1   0   76.55    4.66
   3   1   0   82.17    4.44
   3   1   0   80.16    4.43
  -3   1   0   84.53    4.47
  -3   1   0   79.35    4.42
  -3   1   0   76.49    6.83
  -3   1   0   75.97    4.49
   3   1   0   82.47    4.50
  -3   1   0   89.16    4.42
   3   1   0   81.40    4.41
   3   1   0   81.73    6.71
   3   1   0   82.42    6.57
  -3   1   0   81.27    4.43
  -3   1   0   84.11    4.42
   3   1   0   81.00    4.42
  -4  -1   0   43.49    2.28
  -4  -1   0   43.30    2.29
   4  -1   0   41.06    2.22
  -4  -1   0   39.74    2.27
  -4  -1   0   36.47    2.30
   4  -1   0   43.51    2.22
  -4  -1   0   42.25    2.26
   4  -1   0   40.38    2.28
   4  -1   0   37.10    2.31
   4  -1   0   34.85    2.35
   4  -1   0   42.08    2.27
   4  -1   0   39.19    2.25
  -4  -1   0   39.19    2.32
  -4  -1   0   37.48    2.28
   4  -1   0   43.34    2.23
   4   1   0   33.85    2.19
   4   1   0   39.06    2.11
  -4   1   0   42.97    2.22
   4   1   0   34.42    2.16
  -4   1   0   39.51    2.15
  -4   1   0   40.05    2.16
  -4   1   0   38.03    2.15
  -4   1   0   37.75    2.19
   4   1   0   36.81    2.40
   4   1   0   39.94    2.12
  -5  -1   0   29.39    1.92
  -5  -1   0   33.59    1.81
   5  -1   0   32.05    1.80
   5  -1   0   30.80    1.88
   5  -1   0   29.50    1.88
  -5  -1   0   29.15    1.81
  -5  -1   0   32.67    1.81
  -5  -1   0   32.30    1.82
   5  -1   0   31.93    1.76
   5  -1   0   31.00    1.77
  -5  -1   0   33.72    1.83
   5   1   0   30.41    1.73
   5   1   0   31.33    1.76
  -5   1   0   31.49    1.77
   5   1   0   29.17    1.72
  -5   1   0   27.76    1.77
  -5   1   0   33.96    1.79
  -5   1   0   32.98    1.74
   5   1   0   30.69    1.72
   5   1   0   28.96    1.80
  -6  -1   0   15.49    0.89
  -6  -1   0   14.89    0.92
  -6  -1   0   13.14    1.06
   6  -1   0   15.99    0.89
   6  -1   0   14.12    0.96
   6  -1   0   15.36    0.84
  -6  -1   0   15.02    0.89
   6  -1   0   15.22    0.88
  -6  -1   0   14.97    0.86
   6   1   0   15.39    0.86
   6   1   0   13.93    0.86
   6   1   0   14.65    0.84
  -6   1   0   15.06    0.89
  -6   1   0   14.47    0.88
   6   1   0   14.94    0.88
   0  -2   0   97.46    5.26
   0   2   0   96.33    4.96
   0   2   0   91.34    5.53
   0   2   0  104.48    4.98
   0   2   0   78.71    5.54
   0   2   0   87.87    4.96
   1  -2   0   24.81    2.44
  -1  -2   0   28.12    1.50
   1  -2   0   26.26    2.46
   1  -2   0   27.96    1.47
  -1  -2   0   28.05    1.52
   1  -2   0   25.84    1.46
  -1   2   0   30.57    1.56
  -1   2   0   26.53    2.67
  -1   2   0   25.87    2.58
  -1   2   0   28.86    1.58
  -1   2   0   28.04    1.56
   1   2   0   32.55    1.78
  -1   2   0   26.47    1.54
   1   2   0   27.17    1.55
   1   2   0   28.38    1.56
   1   2   0   29.78    1.55
  -1   2   0   26.36    2.53
   1   2   0   30.68    1.71
   2  -2   0   25.85    1.37
   2  -2   0   24.02    3.00
   2  -2   0   24.55    2.98
   2  -2   0   21.97    3.04
   2  -2   0   25.34    1.42
   2  -2   0   22.18    3.01
   2  -2   0   28.06    1.40
  -2  -2   0   28.22    1.42
   2   2   0   28.14    1.83
   2   2   0   28.68    1.47
  -2   2   0   24.30    3.09
  -2   2   0   25.05    1.49
   2   2   0   27.87    1.51
  -2   2   0   26.49    1.46
  -2   2   0   26.57    1.45
   2   2   0   25.48    1.43
   2   2   0   26.78    1.68
  -2   2   0   26.46    1.46
   2   2   0   27.64    1.71
   2   2   0   26.16    1.43
   2   2   0   24.84    1.46
  -2   2   0   25.33    1.48
  -2   2   0   23.94    2.97
   3  -2   0   10.68    0.67
   3  -2   0   11.46    0.70
  -3  -2   0   10.05    0.69
  -3  -2   0    9.94    0.67
   3  -2   0   10.16    0.67
  -3  -2   0   11.25    0.68
   3  -2   0   11.69    0.63
   3  -2   0   10.23    0.82
  -3  -2   0    9.23    0.68
   3  -2   0    9.88    0.71
   3  -2   0    9.64    0.75
  -3  -2   0    9.58    0.67
  -3  -2   0   10.68    0.71
  -3  -2   0   11.31    0.67
   3  -2   0   10.52    0.65
  -3   2   0   10.05    0.80
   3   2   0   10.28    1.89
   3   2   0   10.99    0.66
   3   2   0    9.70    0.65
  -3   2   0   10.45    0.66
   3   2   0   10.79    0.60
   3   2   0    9.95    0.73
  -3   2   0   11.83    0.61
  -3   2   0    9.37    3.36
  -3   2   0   10.21    0.68
  -3   2   0   10.46    0.63
  -3   2   0   10.35    0.63
  -3   2   0   11.28    0.66
  -3   2   0   10.06    0.62
  -3   2   0   10.16    0.66
  -4  -2   0    3.45    0.38
  -4  -2   0    4.36    0.42
  -4  -2   0    3.66    0.38
  -4  -2   0    4.59    0.38
   4  -2   0    3.67    0.39
  -4  -2   0    4.37    0.45
   4  -2   0    3.65    0.38
  -4  -2   0    3.39    0.44
  -4  -2   0    4.13    0.35
   4  -2   0    3.95    0.43
  -4  -2   0    4.67    0.41
   4  -2   0    4.08    0.48
  -4   2   0    3.88    0.36
  -4   2   0    3.41    0.38
  -4   2   0    3.81    0.33
  -4   2   0    4.21    0.35
  -4   2   0    4.36    0.35
   4   2   0    4.02    0.29
   4   2   0    3.83    0.33
  -4   2   0    4.26    0.51
  -4   2   0    4.30    0.31
  -4   2   0    4.65    0.44
  -5  -2   0   14.83    0.90
   5  -2   0   13.12    0.95
  -5  -2   0   14.62    0.92
  -5  -2   0   14.50    0.91
   5  -2   0   15.98    0.90
  -5  -2   0   13.92    0.92
   5  -2   0   13.62    0.98
  -5  -2   0   14.89    0.90
   5  -2   0   15.75    0.90
  -5   2   0   12.55    0.88
  -5   2   0   13.79    0.86
   5   2   0   13.07    0.91
  -5   2   0   15.03    0.84
   5   2   0   13.54    0.81
  -5   2   0   15.93    0.90
   5   2   0   13.28    0.82
   5   2   0   13.39    0.88
   6  -2   0    1.39    0.18
   6  -2   0    0.99    0.22
  -6  -2   0    1.09    0.20
   6  -2   0    1.04    0.16
   6  -2   0    0.51    0.26
  -6  -2   0    1.14    0.19
   6   2   0    0.97    0.16
   6   2   0    0.73    0.13
  -6   2   0    0.96    0.20
  -6   2   0    0.92    0.18
   0  -3   0    0.01    0.22
   0   3   0   -0.09    0.29
   0   3   0   -0.02    0.08
   0   3   0   -0.04    0.31
   0   3   0   -0.11    0.04
   0   3   0   -0.11    0.05
   0   3   0   -0.02    0.23
   0   3   0   -0.12    0.21
   0   3   0   -0.18    0.10
   0   3   0   -0.04    0.04
   0   3   0   -0.01    0.08
   1  -3   0    2.74    1.16
  -1  -3   0    2.52    0.44
   1  -3   0    3.02    0.38
   1  -3   0    2.26    1.18
   1  -3   0    2.69    0.20
   1  -3   0    2.55    1.25
  -1   3   0    2.64    1.28
  -1   3   0    2.96    0.22
  -1   3   0    2.79    0.26
  -1   3   0    2.71    1.20
  -1   3   0    2.54    1.28
   1   3   0    3.05    0.60
  -1   3   0    2.70    0.31
   1   3   0    2.80    0.23
   1   3   0    2.81    0.53
   1   3   0    2.70    0.20
  -1   3   0    2.78    0.19
  -1   3   0    2.42    1.32
  -1   3   0    2.84    0.24
   2  -3   0   43.32    2.28
   2  -3   0   38.79    2.31
  -2  -3   0   42.45    2.33
   2  -3   0   39.95    2.34
  -2  -3   0   44.78    2.28
  -2  -3   0   42.62    2.28
  -2  -3   0   38.69    2.28
   2  -3   0   39.89    2.32
  -2  -3   0   39.92    2.28
   2  -3   0   38.98    2.28
  -2  -3   0   38.75    2.29
  -2  -3   0   40.55    2.28
  -2  -3   0   38.97    2.28
  -2   3   0   40.17    2.28
   2   3   0   37.37    2.24
  -2   3   0   39.82    2.22
  -2   3   0   39.37    2.23
   2   3   0   43.49    2.31
  -2   3   0   42.48    2.21
  -2   3   0   39.23    2.25
  -2   3   0   35.88    2.24
  -2   3   0   43.98    2.25
  -3  -3   0   17.79    1.14
   3  -3   0   20.23    1.25
   3  -3   0   21.11    1.14
  -3  -3   0   15.43    1.25
   3  -3   0   19.73    1.22
  -3  -3   0   21.63    1.13
   3  -3   0   17.97    1.31
  -3  -3   0   19.67    1.15
  -3  -3   0   19.43    1.14
   3  -3   0   17.89    1.14
   3  -3   0   16.09    1.39
  -3  -3   0   18.13    1.13
  -3   3   0   19.49    1.11
   3   3   0   19.61    1.08
  -3   3   0   19.64    1.13
  -3   3   0   19.65    1.18
  -3   3   0   19.86    1.10
  -3   3   0   19.05    1.14
  -3   3   0   20.85    1.11
  -3   3   0   20.50    1.14
  -3   3   0   16.56    1.23
   4  -3   0    1.93    0.39
   4  -3   0    2.04    0.33
  -4  -3   0    1.97    0.31
  -4  -3   0    3.17    0.54
   4  -3   0    2.49    0.39
  -4  -3   0    2.25    0.31
  -4  -3   0    2.41    0.31
   4  -3   0    1.93    0.31
  -4  -3   0    2.43    0.32
  -4   3   0    2.66    0.56
  -4   3   0    1.88    0.23
  -4   3   0    2.42    0.32
   4   3   0    2.31    0.21
  -4   3   0    1.97    0.28
  -4   3   0    2.47    0.31
  -4   3   0    2.00    0.25
  -4   3   0    2.18    0.29
  -4   3   0    2.18    0.41
  -5  -3   0    1.40    0.26
   5  -3   0    1.12    0.27
  -5  -3   0    1.13    0.24
   5  -3   0    1.47    0.24
  -5  -3   0    0.95    0.17
   5  -3   0    0.99    0.23
  -5   3   0    1.29    0.20
   5   3   0    1.29    0.20
  -5   3   0    1.43    0.21
   5   3   0    1.00    0.17
   5   3   0    1.43    0.22
  -5   3   0    1.24    0.22
  -6  -3   0    2.50    0.22
   6  -3   0    2.13    0.24
   6  -3   0    2.23    0.26
  -6  -3   0    2.40    0.22
  -6  -3   0    1.90    0.18
  -6   3   0    2.00    0.27
   6   3   0    2.27    0.23
  -6   3   0    1.81    0.29
   0  -4   0   44.56    2.58
   0  -4   0   47.37    2.68
   0  -4   0   46.37    2.57
   0   4   0   41.09    2.38
   0   4   0   42.86    2.29
  -1  -4   0   81.80    4.93
   1  -4   0   90.42    4.87
   1  -4   0   94.27    4.88
   1  -4   0   94.12    4.82
   1  -4   0   88.18    4.79
  -1  -4   0   98.69    4.84
  -1  -4   0   82.08    4.82
  -1  -4   0   83.38    4.86
  -1  -4   0   88.05    5.15
   1  -4   0   92.09    4.83
  -1  -4   0   84.08    4.86
  -1  -4   0   83.05    4.83
   1  -4   0   81.30    5.01
  -1   4   0   84.75    4.73
   1   4   0   86.85    4.79
  -1   4   0   89.28    4.72
   2  -4   0   43.62    2.38
  -2  -4   0   35.50    2.37
   2  -4   0   39.23    2.39
  -2  -4   0   39.81    2.31
  -2  -4   0   42.46    2.66
   2  -4   0   45.75    2.33
   2  -4   0   37.34    2.52
   2  -4   0   42.28    2.31
   2  -4   0   43.02    2.37
  -2   4   0   42.69    2.49
  -2   4   0   42.82    2.41
  -2   4   0   43.38    2.42
  -2   4   0   46.51    2.58
  -3  -4   0    1.10    0.23
   3  -4   0    1.77    0.29
  -3  -4   0    1.20    0.21
  -3  -4   0    1.59    0.30
   3  -4   0    1.09    0.26
  -3  -4   0    1.58    0.28
   3  -4   0    1.24    0.43
  -3   4   0    1.54    0.25
  -3   4   0    1.44    0.23
  -3   4   0    1.50    0.21
  -3   4   0    1.62    0.28
  -3   4   0    1.51    0.23
  -3   4   0    1.32    0.17
  -3   4   0    1.68    0.34
  -4  -4   0   37.60    2.28
  -4  -4   0   42.89    2.31
  -4  -4   0   40.39    2.27
   4  -4   0   41.64    2.37
   4  -4   0   40.58    2.30
  -4  -4   0   41.20    2.30
  -4   4   0   45.21    2.37
  -4   4   0   40.74    2.36
  -4   4   0   39.06    2.29
  -4   4   0   37.01    2.29
  -4   4   0   41.94    2.27
  -4   4   0   42.88    2.26
   5  -4   0   10.39    0.64
  -5  -4   0    9.04    0.59
   5  -4   0    9.47    0.60
  -5  -4   0    9.24    0.63
  -5  -4   0    8.93    0.59
  -5   4   0   10.66    0.74
  -5   4   0    8.73    0.59
  -5   4   0    9.62    0.57
   0  -5   0   -0.03    0.18
   0  -5   0   -0.11    0.17
   0  -5   0    0.02    0.29
   0  -5   0    0.07    0.18
   0  -5   0   -0.12    0.16
   0   5   0   -0.08    0.35
   0   5   0   -0.07    0.09
   1  -5   0   47.42    3.09
   1  -5   0   51.87    2.94
  -1  -5   0   54.30    2.89
   1  -5   0   47.65    2.87
   1  -5   0   52.58    2.91
  -1  -5   0   53.95    2.88
   1  -5   0   52.97    2.90
  -1  -5   0   49.17    2.88
  -1  -5   0   51.54    3.09
  -1  -5   0   50.34    2.97
   1  -5   0   58.12    2.97
  -1   5   0   46.16    2.75
  -1   5   0   46.80    2.60
  -1   5   0   48.82    2.59
   2  -5   0   36.83    2.46
   2  -5   0   39.50    2.27
   2  -5   0   39.94    2.27
  -2  -5   0   40.92    2.36
   2  -5   0   42.61    2.32
   2  -5   0   41.61    2.34
  -2   5   0   37.74    2.09
  -2   5   0   36.69    2.04
  -2   5   0   35.29    2.05
  -2   5   0   38.23    2.05
  -3  -5   0    5.85    0.45
   3  -5   0    6.06    0.51
   3  -5   0    5.37    0.41
  -3  -5   0    4.82    0.44
  -3  -5   0    5.15    0.40
   3  -5   0    5.42    0.47
   3  -5   0    4.99    0.64
   3  -5   0    5.70    0.39
  -3  -5   0    4.70    0.61
  -3   5   0    4.83    0.40
  -3   5   0    4.92    0.48
  -3   5   0    5.36    0.37
  -3   5   0    5.50    0.36
  -3   5   0    5.54    0.37
   4  -5   0    1.01    0.26
  -4  -5   0    0.84    0.24
  -4  -5   0    0.65    0.17
  -4  -5   0    0.40    0.18
   4  -5   0    0.64    0.16
   4  -5   0    0.83    0.15
  -4   5   0    0.75    0.12
  -4   5   0    0.65    0.14
  -4   5   0    0.69    0.14
  -4   5   0    0.66    0.13
   0  -6   0   66.40    3.79
   0  -6   0   67.15    3.78
   0  -6   0   72.81    3.84
   0  -6   0   69.85    3.95
   1  -6   0    5.36    0.43
  -1  -6   0    4.86    0.39
  -1  -6   0    4.76    0.41
  -1  -6   0    5.06    0.57
   1  -6   0    5.25    0.39
   1  -6   0    4.92    0.40
   1  -6   0    4.84    0.55
  -1   6   0    3.84    0.30
  -1   6   0    3.71    0.37
  -1   6   0    3.46    0.28
   2  -6   0    3.39    0.33
   2  -6   0    3.95    0.47
   2  -6   0    2.93    0.35
   2  -6   0    3.93    0.32
  -2   6   0    3.26    0.25
  -2   6   0    3.04    0.24
   3  -6   0    2.30    0.22
  -3   6   0    2.29    0.16
  -3   6   0    2.22    0.23
  -6   0   1    0.21    0.13
   6   0  -1    0.05    0.14
   6   0  -1   -0.07    0.20
  -6   0   1    0.08    0.13
   6   0  -1    0.11    0.13
   6   0  -1   -0.01    0.14
   6   0  -1    0.06    0.08
  -5   0   1   41.63    2.19
   5   0  -1   38.73    2.15
  -5   0   1   38.97    2.19
   5   0  -1   33.98    2.16
  -5   0   1   41.16    2.19
   5   0  -1   39.30    2.12
   5   0  -1   33.86    2.22
  -5   0   1   40.15    2.17
   5   0  -1   38.71    2.12
  -5   0   1   37.39    2.34
   5   0  -1   37.75    2.20
  -5   0   1   36.18    2.16
  -4   0   1   35.12    1.84
  -4   0   1   34.81    1.80
  -4   0   1   32.67    1.86
   4   0  -1   30.08    1.81
   4   0  -1   32.52    1.76
   4   0  -1   32.20    1.77
   4   0  -1   28.09    1.90
   4   0  -1   30.58    1.93
  -4   0   1   28.02    1.91
  -4   0   1   35.06    1.84
  -4   0   1   29.31    1.83
  -4   0   1   34.02    1.83
  -4   0   1   29.99    1.81
   3   0  -1  203.51   14.48
  -3   0   1  210.36   14.57
   3   0  -1  238.49   12.15
   3   0  -1  215.04   12.11
  -3   0   1  209.46   12.13
   3   0  -1  214.40   14.70
   3   0  -1  226.64   12.12
  -3   0   1  231.06   12.16
  -3   0   1  242.63   12.62
  -3   0   1  219.85   12.37
   3   0  -1  227.68   12.23
   3   0  -1  208.02   12.12
   3   0  -1  234.92   14.91
  -3   0   1  238.61   12.17
  -3   0   1  237.45   12.15
   3   0  -1  230.56   15.02
  -3   0   1  234.25   12.17
  -3   0   1  214.51   14.55
   2   0  -1    7.15    1.26
   2   0  -1    6.81    1.21
   2   0  -1    8.16    1.60
  -2   0   1    7.45    0.42
  -2   0   1    7.93    0.65
  -2   0   1    6.41    1.16
   2   0  -1    7.91    0.46
  -2   0   1    7.56    0.56
  -2   0   1    7.82    0.47
   2   0  -1    7.82    0.50
  -2   0   1    7.42    0.46
  -2   0   1    7.52    1.28
  -2   0   1    8.46    0.43
   2   0  -1    7.52    0.44
  -2   0   1    7.76    0.44
   2   0  -1    7.16    1.24
  -1   0   1  119.71    6.81
   1   0  -1  132.32    6.82
   0   0   1  189.73   10.36
  -1   0  -1  149.19    8.14
  -1   0  -1  152.79    8.16
  -2   0  -1  145.85    7.89
   2   0   1  152.75    7.89
  -2   0  -1  159.67    7.91
  -2   0  -1  151.10    7.88
   2   0   1  155.29    7.88
   2   0   1  145.90    7.89
  -2   0  -1  157.05    7.89
   2   0   1  141.46    9.26
  -2   0  -1  149.04    7.89
  -2   0  -1  135.11    9.16
  -2   0  -1  162.15    8.10
   2   0   1  127.96    9.23
  -2   0  -1  129.40    9.05
   2   0   1  155.09    7.93
  -2   0  -1  148.27    8.01
   2   0   1  133.16    9.24
   2   0   1  131.10    9.12
   3   0   1   30.00    3.85
   3   0   1   32.60    3.67
   3   0   1   30.07    3.96
  -3   0  -1   36.75    1.82
  -3   0  -1   29.61    1.86
   3   0   1   33.26    1.82
   3   0   1   31.67    1.88
  -3   0  -1   31.80    2.04
  -3   0  -1   34.09    1.84
   3   0   1   34.19    1.81
  -3   0  -1   33.14    1.85
  -3   0  -1   31.97    3.60
   3   0   1   30.29    3.61
  -3   0  -1   30.11    3.61
   3   0   1   34.37    1.80
   3   0   1   33.30    1.81
  -3   0  -1   37.85    1.78
   4   0   1   89.63    4.83
   4   0   1   85.16    4.98
   4   0   1   89.29    4.89
  -4   0  -1   90.26    4.88
  -4   0  -1   82.84    4.88
  -4   0  -1   88.53    4.91
   4   0   1   92.84    4.84
  -4   0  -1   91.12    4.90
   5   0   1    1.72    0.22
  -5   0  -1    1.70    0.31
  -5   0  -1    2.37    0.29
   5   0   1    2.13    0.37
   5   0   1    1.86    0.29
  -5   0  -1    2.12    0.31
  -5   0  -1    2.39    0.33
   5   0   1    1.37    0.24
   5   0   1    1.71    0.32
   5   0   1    1.97    0.25
   6   0   1   -0.03    0.29
   6   0   1    0.70    0.16
   6   0   1    0.31    0.15
  -6   0  -1    0.23    0.14
   6   0   1    0.29    0.09
   6   0   1   -0.12    0.21
  -6   0  -1    0.19    0.11
  -6  -1   1    1.71    0.30
  -6  -1   1    2.05    0.23
   6  -1  -1    2.32    0.25
   6  -1  -1    2.10    0.22
  -6  -1   1    1.75    0.34
   6  -1  -1    2.25    0.25
  -6  -1   1    2.26    0.25
  -6  -1   1    2.23    0.24
   6   1  -1    2.41    0.24
  -6   1   1    2.06    0.25
   6   1  -1    2.13    0.20
   6   1  -1    2.25    0.27
   6   1  -1    1.93    0.25
  -6   1   1    2.04    0.23
   6   1  -1    1.89    0.24
  -5  -1   1    5.24    0.45
   5  -1  -1    4.81    0.41
   5  -1  -1    4.80    0.42
   5  -1  -1    5.05    0.36
  -5  -1   1    4.85    0.45
  -5  -1   1    5.13    0.46
   5  -1  -1    4.98    0.57
   5  -1  -1    5.58    0.40
  -5  -1   1    4.39    0.59
   5  -1  -1    4.42    0.53
  -5  -1   1    5.40    0.41
  -5  -1   1    5.23    0.42
  -5   1   1    5.16    0.42
   5   1  -1    4.69    0.33
   5   1  -1    4.47    0.36
   5   1  -1    4.37    0.42
   5   1  -1    4.83    0.37
  -5   1   1    4.91    0.45
  -5   1   1    4.03    0.41
  -5   1   1    5.04    0.40
  -4  -1   1    8.61    0.58
   4  -1  -1    8.12    0.59
  -4  -1   1    9.02    0.60
  -4  -1   1    8.94    0.59
   4  -1  -1    7.08    0.69
   4  -1  -1    8.42    0.52
  -4  -1   1    7.38    0.58
  -4  -1   1    9.23    0.66
   4  -1  -1    8.17    0.57
   4  -1  -1    7.63    0.70
   4  -1  -1    8.58    0.51
   4  -1  -1    8.53    0.84
  -4  -1   1    7.45    0.62
   4  -1  -1    8.89    0.52
   4  -1  -1    8.07    0.57
  -4  -1   1    8.13    0.55
  -4   1   1    8.32    0.56
  -4   1   1    8.50    0.58
  -4   1   1    9.94    0.67
   4   1  -1    8.26    0.60
  -4   1   1    8.30    0.57
   4   1  -1    8.63    0.54
   4   1  -1    8.70    0.52
   4   1  -1    7.98    0.73
   3  -1  -1  164.89   12.09
   3  -1  -1  170.65   12.59
  -3  -1   1  170.22    9.26
   3  -1  -1  164.10    9.32
  -3  -1   1  168.99    9.25
   3  -1  -1  164.82    9.23
  -3  -1   1  168.90    9.26
  -3  -1   1  178.24    9.23
  -3  -1   1  162.67    9.31
   3  -1  -1  172.69    9.19
   3  -1  -1  151.41    9.22
   3  -1  -1  161.73   12.15
   3  -1  -1  182.99    9.19
  -3  -1   1  183.66    9.67
   3  -1  -1  155.48    9.28
   3  -1  -1  178.26    9.20
   3  -1  -1  171.74    9.19
  -3  -1   1  186.49    9.52
   3   1  -1  169.79   11.73
  -3   1   1  175.72    9.66
  -3   1   1  187.93    9.43
   3   1  -1  194.60   11.90
  -3   1   1  177.06    9.36
  -3   1   1  163.98   12.41
  -3   1   1  179.10    9.35
  -3   1   1  180.08    9.38
  -3   1   1  169.49    9.37
   3   1  -1  169.76   11.60
  -3   1   1  156.11   12.15
  -3   1   1  172.03    9.38
  -3   1   1  171.32    9.35
   3   1  -1  164.57    9.34
  -3   1   1  169.38    9.33
   3   1  -1  185.70   12.29
  -3   1   1  174.04    9.96
  -3   1   1  163.59   12.15
   3   1  -1  180.97    9.38
  -3   1   1  170.42    9.41
   3   1  -1  178.91    9.46
   3   1  -1  158.24    9.35
   3   1  -1  165.39    9.37
   2  -1  -1  355.84   18.38
   2  -1  -1  342.64   20.39
   2  -1  -1  349.09   20.37
   2  -1  -1  315.38   20.22
  -2   1   1  320.05   19.67
   2   1  -1  367.96   17.86
  -2   1   1  321.77   17.85
  -2   1   1  332.82   19.67
  -2   1   1  312.30   19.56
   1  -1  -1  340.76   18.94
   1  -1  -1  342.33   19.04
   1   1  -1  360.98   19.78
   0   1  -1  195.56   10.55
   2  -1   1  277.67   18.71
   2  -1   1  297.21   18.76
   2  -1   1  308.91   18.68
   2  -1   1  353.23   16.86
   2  -1   1  318.17   18.82
   2  -1   1  318.87   16.88
  -2   1  -1  310.93   18.73
  -2   1  -1  303.15   18.43
  -2   1  -1  299.73   18.59
  -2   1  -1  309.36   18.38
  -2   1  -1  312.60   16.56
  -2   1  -1  305.63   16.57
   3  -1   1   95.69    5.10
  -3  -1  -1   94.30    5.14
   3  -1   1   84.92    8.23
  -3  -1  -1   98.66    5.15
  -3  -1  -1   85.57    5.14
   3  -1   1   91.67    5.11
  -3  -1  -1   85.33    5.36
  -3  -1  -1   94.01    5.14
  -3  -1  -1   83.88    5.28
   3  -1   1   92.80    5.13
   3  -1   1   95.31    5.08
   3  -1   1   93.58    5.13
  -3  -1  -1   98.24    5.13
   3  -1   1   90.58    5.10
   3  -1   1   93.86    5.13
   3  -1   1   94.53    7.79
  -3  -1  -1   96.71    5.14
  -3  -1  -1  100.51    5.17
   3  -1   1  100.57    5.10
  -3  -1  -1  103.41    5.38
   3  -1   1   98.09    7.95
  -3   1  -1   94.35    5.21
  -3   1  -1   86.44    8.33
   3   1   1   94.66    5.18
  -3   1  -1   91.39    7.67
   3   1   1   94.67    5.18
   3   1   1   94.01    5.17
   3   1   1   98.10    5.17
  -3   1  -1   95.88    5.17
   3   1   1   95.20    7.49
   3   1   1   95.98    8.07
  -3   1  -1   97.19    5.19
  -3   1  -1   99.38    5.17
  -3   1  -1  105.10    9.17
  -3   1  -1   87.93    5.39
   3   1   1   96.52    5.23
  -3   1  -1   96.71    5.18
  -3   1  -1   97.25    5.23
  -3   1  -1   95.25    5.19
  -3   1  -1   95.03    5.74
   3   1   1   94.88    7.14
   4  -1   1   79.91    4.76
   4  -1   1   92.69    4.80
  -4  -1  -1   88.20    4.69
  -4  -1  -1   81.51    4.68
   4  -1   1   83.31    4.68
   4  -1   1   85.59    4.64
   4  -1   1   85.97    4.69
  -4  -1  -1   87.52    4.70
   4  -1   1   86.99    4.64
  -4  -1  -1   84.31    4.70
  -4  -1  -1   88.57    4.69
   4  -1   1   86.47    4.64
   4  -1   1   80.22    4.67
  -4  -1  -1   78.91    4.69
  -4  -1  -1   87.09    4.68
  -4   1  -1   71.23    4.50
   4   1   1   82.21    4.44
  -4   1  -1   80.65    4.51
   4   1   1   83.09    4.43
  -4   1  -1   84.43    4.48
  -4   1  -1   85.77    4.46
  -5  -1  -1   12.90    0.83
   5  -1   1   13.02    0.93
  -5  -1  -1   12.55    0.83
   5  -1   1   13.55    0.75
   5  -1   1   13.05    0.79
  -5  -1  -1   12.70    0.79
   5  -1   1   12.10    0.92
   5  -1   1   12.47    0.77
  -5  -1  -1   11.77    0.83
   5  -1   1   12.18    0.80
  -5  -1  -1   11.85    0.91
  -5   1  -1   10.06    0.81
   5   1   1   12.57    0.78
   5   1   1   10.62    0.93
  -5   1  -1   12.70    0.78
   5   1   1   12.29    0.73
   5   1   1   12.36    0.71
   5   1   1   12.09    0.73
  -6  -1  -1   15.27    0.95
   6  -1   1   15.32    1.02
   6  -1   1   18.12    0.96
   6  -1   1   16.06    0.95
  -6  -1  -1   15.06    0.97
  -6  -1  -1   17.40    0.96
  -6  -1  -1   15.94    0.92
   6  -1   1   16.58    0.91
   6   1   1   15.57    0.92
  -6   1  -1   16.23    0.94
   6   1   1   13.88    0.90
  -6   1  -1   14.87    0.91
   6   1   1   15.86    0.90
   6   1   1   16.45    0.89
   6  -2  -1    0.06    0.13
   6  -2  -1   -0.04    0.20
  -6  -2   1    0.06    0.13
   6  -2  -1    0.12    0.12
   6  -2  -1    0.38    0.38
  -6  -2   1    0.29    0.17
  -6  -2   1    0.11    0.10
  -6   2   1    0.04    0.12
  -6   2   1    0.08    0.11
  -6   2   1    0.08    0.17
   6   2  -1    0.04    0.13
   6   2  -1    0.11    0.08
   6   2  -1    0.06    0.10
   6   2  -1    0.06    0.25
  -5  -2   1   27.20    1.60
  -5  -2   1   28.39    1.59
   5  -2  -1   27.50    1.64
  -5  -2   1   27.44    1.60
   5  -2  -1   25.50    1.65
   5  -2  -1   28.79    1.58
   5  -2  -1   28.47    1.57
  -5  -2   1   27.74    1.58
  -5  -2   1   26.70    1.59
  -5   2   1   26.59    1.56
   5   2  -1   25.43    1.51
   5   2  -1   26.15    1.52
  -5   2   1   29.48    1.58
   5   2  -1   26.87    1.59
  -5   2   1   25.50    1.58
  -5   2   1   29.12    1.54
   4  -2  -1    6.78    0.55
  -4  -2   1    6.51    0.52
  -4  -2   1    7.16    0.49
  -4  -2   1    6.84    0.61
  -4  -2   1    7.44    0.55
  -4  -2   1    6.16    0.51
  -4  -2   1    7.05    0.49
   4  -2  -1    6.48    0.60
   4  -2  -1    6.29    0.49
   4  -2  -1    7.13    0.49
  -4  -2   1    6.79    0.51
   4  -2  -1    6.61    0.54
  -4  -2   1    5.64    0.57
  -4   2   1    7.10    0.44
  -4   2   1    6.49    0.48
   4   2  -1    6.99    0.45
  -4   2   1    6.89    0.49
  -4   2   1    6.34    0.52
  -4   2   1    6.80    0.50
   4   2  -1    6.70    0.42
  -3  -2   1   34.75    2.04
  -3  -2   1   35.05    2.04
   3  -2  -1   37.28    1.98
   3  -2  -1   36.19    2.02
   3  -2  -1   34.20    2.10
   3  -2  -1   37.00    2.05
  -3  -2   1   38.95    2.02
   3  -2  -1   30.36    4.86
   3  -2  -1   36.09    2.01
  -3  -2   1   41.09    2.02
  -3  -2   1   38.02    2.04
   3  -2  -1   34.16    2.05
  -3  -2   1   37.56    2.03
  -3  -2   1   36.36    2.08
  -3  -2   1   34.88    2.03
   3  -2  -1   34.29    2.09
  -3   2   1   36.02    2.02
  -3   2   1   35.18    2.00
   3   2  -1   37.27    2.09
  -3   2   1   38.79    1.97
  -3   2   1   36.62    2.02
  -3   2   1   35.89    1.98
  -3   2   1   33.35    2.02
   3   2  -1   33.91    1.98
  -3   2   1   35.46    2.04
   3   2  -1   35.07    1.96
   3   2  -1   36.88    2.01
  -2  -2   1    2.10    0.18
   2  -2  -1    1.57    1.21
  -2  -2   1    1.49    0.32
   2  -2  -1    1.54    0.13
   2  -2  -1    1.81    0.19
   2  -2  -1    1.57    1.06
   2  -2  -1    1.53    1.29
   2  -2  -1    1.57    1.19
   2   2  -1    1.60    0.13
  -2   2   1    1.45    1.18
  -2   2   1    1.69    0.14
   2   2  -1    1.96    0.56
   2   2  -1    1.70    0.18
  -2   2   1    1.83    0.16
   2   2  -1    1.80    0.22
   2   2  -1    1.90    0.45
   2   2  -1    1.86    0.12
   2   2  -1    1.68    0.41
  -2   2   1    1.97    1.17
   2   2  -1    1.65    0.55
  -2   2   1    1.56    0.49
  -2   2   1    1.21    1.25
  -2   2   1    1.34    1.05
  -2   2   1    1.75    0.17
   1  -2  -1    2.55    0.78
   1  -2  -1    3.03    0.18
  -1  -2   1    2.93    0.21
   1  -2  -1    2.94    0.22
   1  -2  -1    2.63    0.79
  -1  -2   1    2.81    0.24
  -1   2   1    2.92    0.18
   1   2  -1    3.00    0.30
  -1   2   1    3.14    0.20
   1   2  -1    3.21    0.18
   1   2  -1    2.94    0.18
  -1   2   1    2.48    0.76
  -1   2   1    2.68    0.76
  -1   2   1    2.97    0.21
  -1   2   1    2.89    0.18
  -1   2   1    2.63    0.84
   0  -2  -1   65.07    4.02
   0  -2  -1   69.75    4.05
   0  -2  -1   61.67    4.06
   0  -2   1   67.72    3.65
   0  -2   1   57.09    4.12
   0  -2  -1   74.40    4.02
   0  -2  -1   72.53    3.62
   0   2   1   72.14    3.69
   0   2  -1   78.56    4.46
   0   2   1   65.50    4.22
   0   2   1   61.33    4.20
   0   2  -1   74.06    4.33
   0   2  -1   57.36    4.32
   0   2  -1   59.92    4.31
   0   2  -1   68.56    3.77
   0   2   1   70.48    4.21
   0   2  -1   68.32    3.69
   0   2   1   75.76    3.72
   0   2  -1   67.05    3.69
   1  -2   1  293.50   17.35
  -1   2  -1  279.76   17.86
   1   2   1  331.30   16.49
  -1   2  -1  295.13   17.88
   2  -2   1  159.28   10.72
  -2  -2  -1  131.63    8.53
   2  -2   1  163.68   10.74
   2  -2   1  149.57   10.85
   2  -2   1  172.09    8.48
  -2  -2  -1  164.51    8.50
   2  -2   1  160.47    8.45
   2  -2   1  150.07   10.93
  -2   2  -1  157.94   11.10
  -2   2  -1  159.31    9.00
   2   2   1  166.40    8.99
  -2   2  -1  167.95    9.00
   2   2   1  179.34    9.28
  -2   2  -1  165.80    9.01
  -2   2  -1  162.81   11.65
   2   2   1  174.01    9.01
  -2   2  -1  161.53   11.27
   2   2   1  163.84    9.17
  -2   2  -1  171.90    9.05
  -2   2  -1  164.41   11.79
  -2   2  -1  167.29    9.01
  -2   2  -1  164.76    9.04
   2   2   1  171.51    9.04
   3  -2   1   27.51    1.63
   3  -2   1   26.91    4.59
  -3  -2  -1   28.05    1.67
   3  -2   1   26.87    1.68
  -3  -2  -1   31.45    1.66
  -3  -2  -1   29.74    1.66
   3  -2   1   30.05    1.60
   3  -2   1   25.10    1.78
  -3  -2  -1   29.28    1.65
   3  -2   1   31.36    1.63
   3  -2   1   27.52    1.72
  -3  -2  -1   31.09    1.66
  -3  -2  -1   26.18    1.66
   3  -2   1   31.11    1.68
  -3  -2  -1   30.34    1.66
  -3   2  -1   29.96    1.64
  -3   2  -1   29.27    1.67
  -3   2  -1   26.70    1.99
  -3   2  -1   30.36    1.69
   3   2   1   27.45    1.67
  -3   2  -1   29.45    1.76
  -3   2  -1   30.58    1.65
  -3   2  -1   31.34    1.63
  -3   2  -1   26.28    4.58
  -3   2  -1   30.64    1.68
   3   2   1   31.23    1.62
  -4  -2  -1    2.69    0.33
   4  -2   1    1.72    0.35
  -4  -2  -1    2.20    0.35
   4  -2   1    2.37    0.37
   4  -2   1    2.62    0.33
  -4  -2  -1    2.15    0.31
  -4  -2  -1    2.52    0.33
  -4  -2  -1    2.22    0.33
  -4  -2  -1    2.39    0.47
   4  -2   1    2.89    0.44
  -4   2  -1    2.43    0.26
   4   2   1    2.59    0.21
  -4   2  -1    2.45    0.43
   4   2   1    2.28    0.27
  -4   2  -1    2.29    0.30
  -4   2  -1    2.36    0.31
  -4   2  -1    2.66    0.26
  -4   2  -1    2.14    0.31
  -4   2  -1    2.24    0.41
  -5  -2  -1   48.50    2.63
  -5  -2  -1   48.03    2.67
   5  -2   1   45.62    2.73
   5  -2   1   45.35    2.69
  -5  -2  -1   47.76    2.66
   5  -2   1   46.80    2.65
   5  -2   1   48.40    2.63
  -5  -2  -1   48.47    2.74
  -5  -2  -1   46.28    2.67
   5   2   1   43.43    2.48
   5   2   1   43.69    2.48
  -5   2  -1   48.06    2.51
   5   2   1   43.49    2.57
  -5   2  -1   44.44    2.53
   5   2   1   46.62    2.61
  -6  -2  -1    1.06    0.19
   6  -2   1    1.42    0.29
   6  -2   1    1.55    0.23
   6  -2   1    1.24    0.31
  -6  -2  -1    1.75    0.28
  -6  -2  -1    1.19    0.23
   6  -2   1    0.99    0.23
   6   2   1    1.25    0.17
  -6   2  -1    0.83    0.14
  -6   2  -1    0.91    0.19
  -6  -3   1    1.00    0.14
   6  -3  -1    1.11    0.25
  -6  -3   1    0.82    0.18
   6  -3  -1    1.06    0.19
  -6  -3   1    1.44    0.19
  -6   3   1    0.90    0.18
   6   3  -1    0.98    0.14
   5  -3  -1    0.61    0.20
  -5  -3   1    0.90    0.19
   5  -3  -1    0.38    0.17
  -5  -3   1    0.45    0.16
  -5  -3   1    0.55    0.13
  -5  -3   1    0.89    0.19
   5  -3  -1    0.32    0.18
   5  -3  -1    0.11    0.21
  -5   3   1    0.53    0.17
   5   3  -1    0.66    0.14
   5   3  -1    0.53    0.19
  -5   3   1    0.55    0.21
  -5   3   1    0.45    0.17
  -5   3   1    0.68    0.14
   5   3  -1    0.79    0.13
   4  -3  -1   84.56    4.42
   4  -3  -1   82.89    4.41
  -4  -3   1   91.65    4.72
   4  -3  -1   78.83    4.52
  -4  -3   1   82.27    4.46
  -4  -3   1   78.79    4.46
   4  -3  -1   80.06    4.47
  -4  -3   1   69.07    4.42
  -4  -3   1   75.32    4.43
  -4  -3   1   82.92    4.43
  -4   3   1   76.18    4.13
  -4   3   1   73.78    4.15
   4   3  -1   74.87    4.15
  -4   3   1   77.83    4.13
  -4   3   1   72.09    4.15
  -4   3   1   78.91    4.10
  -4   3   1   69.95    4.21
   4   3  -1   74.42    4.09
  -4   3   1   70.44    4.18
  -4   3   1   83.28    4.10
  -4   3   1   74.43    4.14
  -3  -3   1   61.25    3.49
  -3  -3   1   63.79    3.56
  -3  -3   1   67.09    3.46
  -3  -3   1   58.91    3.46
   3  -3  -1   62.96    3.47
   3  -3  -1   61.79    3.51
  -3  -3   1   60.17    3.48
  -3  -3   1   60.47    3.48
   3  -3  -1   69.65    3.47
  -3  -3   1   64.06    3.47
   3  -3  -1   59.95    3.49
   3  -3  -1   61.12    3.54
  -3   3   1   60.80    3.30
  -3   3   1   63.13    3.47
  -3   3   1   62.67    3.33
  -3   3   1   59.26    3.31
  -3   3   1   60.23    3.33
  -3   3   1   58.05    3.35
  -3   3   1   61.91    3.30
  -3   3   1   60.46    3.39
   3   3  -1   56.59    3.28
   2  -3  -1    5.08    0.42
  -2  -3   1    5.72    0.47
  -2  -3   1    6.25    0.42
  -2  -3   1    5.83    0.46
  -2  -3   1    4.35    0.53
   2  -3  -1    4.37    0.74
  -2  -3   1    5.54    0.43
   2  -3  -1    5.69    0.44
   2  -3  -1    5.21    0.49
   2  -3  -1    4.85    0.48
   2  -3  -1    5.63    0.48
  -2  -3   1    6.42    0.45
  -2  -3   1    5.78    0.44
  -2   3   1    6.01    0.45
  -2   3   1    6.01    0.41
   2   3  -1    7.05    0.53
  -2   3   1    5.74    0.37
  -2   3   1    6.32    0.49
  -2   3   1    5.59    0.44
  -2   3   1    5.65    0.46
   2   3  -1    7.34    1.31
  -1  -3   1   11.67    0.84
   1  -3  -1   12.22    1.95
   1  -3  -1   13.58    0.73
   1  -3  -1   11.43    1.92
   1  -3  -1   12.24    0.93
   1  -3  -1   14.60    0.91
   1  -3  -1   12.11    1.93
  -1  -3   1   13.70    0.81
  -1  -3   1   14.51    0.80
   1  -3  -1   13.32    0.87
  -1   3   1   12.70    0.77
   1   3  -1   14.61    0.74
  -1   3   1   12.96    0.72
  -1   3   1   11.61    2.09
   1   3  -1   13.30    0.99
  -1   3   1   12.45    2.15
  -1   3   1   13.67    0.74
  -1   3   1   12.13    2.02
  -1   3   1   13.01    2.14
   1   3  -1   12.61    0.76
   1   3  -1   12.08    0.74
   1   3  -1   12.75    0.73
  -1   3   1   12.45    0.74
   1   3  -1   13.28    0.74
   0  -3   1  114.86    6.02
   0  -3  -1  115.71    6.02
   0  -3  -1   98.20    6.13
   0   3   1  136.15    7.45
   0   3  -1  138.49    7.13
   0   3  -1  117.82    7.73
   0   3  -1  124.37    7.39
   0   3  -1  142.76    7.82
   0   3  -1  125.39    7.14
   0   3  -1  148.52    8.08
   0   3  -1  121.63    7.14
   0   3  -1  133.64    7.61
   0   3   1  132.00    7.83
   0   3  -1  135.95    7.13
   0   3   1  131.84    7.12
   0   3   1  137.30    7.17
   0   3  -1  121.02    7.18
   0   3   1  138.24    7.15
   0   3   1  126.63    7.14
   1  -3   1   49.36    2.52
   1  -3   1   45.90    2.65
   1  -3   1   40.40    4.04
   1  -3   1   40.87    2.53
  -1  -3  -1   42.28    2.68
   1  -3   1   49.19    2.48
   1  -3   1   46.44    2.58
  -1  -3  -1   49.35    2.53
   1   3   1   48.93    3.02
   1   3   1   48.50    2.72
  -1   3  -1   45.93    2.72
  -1   3  -1   52.90    4.54
   1   3   1   47.36    2.71
  -1   3  -1   48.66    2.73
  -1   3  -1   52.39    2.72
   1   3   1   49.84    2.71
  -1   3  -1   46.01    2.77
  -1   3  -1   48.42    2.70
   1   3   1   55.18    3.09
  -1   3  -1   54.10    4.43
  -2  -3  -1   26.86    1.44
   2  -3   1   24.31    1.49
   2  -3   1   26.32    1.43
   2  -3   1   24.01    1.49
  -2  -3  -1   24.05    1.45
   2  -3   1   23.24    1.44
  -2  -3  -1   22.81    1.45
  -2  -3  -1   25.22    1.44
   2  -3   1   26.37    1.45
  -2  -3  -1   25.22    1.45
   2  -3   1   24.83    1.52
  -2  -3  -1   25.01    1.67
  -2  -3  -1   25.47    1.43
  -2   3  -1   24.98    1.40
  -2   3  -1   24.89    1.44
  -2   3  -1   25.47    1.37
   2   3   1   23.44    1.41
   3  -3   1   76.49    4.40
  -3  -3  -1   78.18    4.39
   3  -3   1   80.44    4.43
   3  -3   1   83.46    4.38
  -3  -3  -1   81.05    4.37
   3  -3   1   80.33    4.46
  -3  -3  -1   81.28    4.38
  -3  -3  -1   77.80    4.40
  -3  -3  -1   77.58    4.40
  -3  -3  -1   86.85    4.37
   3  -3   1   69.81    4.57
  -3   3  -1   84.45    4.50
  -3   3  -1   84.07    4.58
  -3   3  -1   81.91    4.51
  -3   3  -1   81.04    4.51
  -3   3  -1   82.75    4.52
   3   3   1   83.68    4.48
  -3   3  -1   83.10    4.55
  -3   3  -1   78.01    4.53
  -3   3  -1   84.00    4.50
   4  -3   1    7.24    0.64
  -4  -3  -1    6.30    0.53
  -4  -3  -1    7.17    0.55
  -4  -3  -1    7.45    0.92
   4  -3   1    7.80    0.55
  -4  -3  -1    5.57    0.54
   4  -3   1    6.50    0.57
   4  -3   1    7.29    0.63
  -4  -3  -1    7.36    0.52
  -4  -3  -1    7.07    0.53
  -4   3  -1    6.76    0.47
  -4   3  -1    6.59    0.51
   4   3   1    6.55    0.43
  -4   3  -1    6.85    0.52
  -4   3  -1    7.21    0.45
   4   3   1    6.43    0.54
  -4   3  -1    6.99    0.49
  -4   3  -1    6.63    0.70
  -4   3  -1    6.71    0.49
  -5  -3  -1    2.48    0.27
  -5  -3  -1    2.55    0.29
   5  -3   1    2.27    0.36
   5  -3   1    2.55    0.35
  -5  -3  -1    2.49    0.30
  -5  -3  -1    2.65    0.31
   5  -3   1    3.51    0.37
  -5   3  -1    2.72    0.30
   5   3   1    2.94    0.25
   5   3   1    2.53    0.28
   5   3   1    2.42    0.37
  -5   3  -1    2.18    0.38
  -5   3  -1    2.66    0.35
  -5   3  -1    2.52    0.26
  -6  -3  -1    0.56    0.13
   6  -3   1    0.65    0.16
   6  -3   1    0.59    0.15
  -6  -3  -1    0.71    0.14
  -6   3  -1    0.57    0.18
  -6   3  -1    0.53    0.10
  -5  -4   1    0.72    0.15
  -5  -4   1    0.10    0.12
   5  -4  -1    0.17    0.10
  -5  -4   1    0.38    0.11
  -5   4   1    0.43    0.12
  -5   4   1    0.27    0.10
  -4  -4   1   22.89    1.33
  -4  -4   1   20.29    1.31
  -4  -4   1   22.61    1.33
  -4  -4   1   22.06    1.30
   4  -4  -1   23.32    1.34
   4  -4  -1   24.83    1.42
  -4   4   1   22.90    1.20
  -4   4   1   23.45    1.21
  -4   4   1   18.67    1.28
   4   4  -1   22.00    1.20
  -4   4   1   19.07    1.23
  -4   4   1   21.75    1.23
  -3  -4   1    5.05    0.47
  -3  -4   1    5.48    0.44
   3  -4  -1    6.30    0.55
   3  -4  -1    6.25    0.46
  -3  -4   1    4.93    0.50
   3  -4  -1    6.28    0.56
  -3  -4   1    5.36    0.47
   3  -4  -1    4.97    0.78
   3  -4  -1    6.08    0.47
  -3  -4   1    6.01    0.46
  -3   4   1    5.44    0.39
  -3   4   1    5.96    0.44
  -3   4   1    4.97    0.35
  -3   4   1    5.69    0.43
  -3   4   1    4.59    0.58
  -3   4   1    5.36    0.42
   2  -4  -1   10.45    0.70
  -2  -4   1    9.54    0.72
  -2  -4   1   11.11    0.71
   2  -4  -1   10.56    0.68
   2  -4  -1   11.01    0.78
   2  -4  -1    9.09    0.93
  -2  -4   1   11.75    0.71
   2  -4  -1   10.62    0.74
  -2   4   1    9.90    0.61
  -2   4   1   10.99    0.63
  -1  -4   1   98.37    5.77
   1  -4  -1  100.36    5.73
   1  -4  -1  105.69    5.70
   1  -4  -1  102.94    5.81
  -1  -4   1  111.83    5.74
   1  -4  -1  105.37    5.78
   1  -4  -1   98.80    5.72
  -1  -4   1  106.89    5.74
   1  -4  -1  108.31    5.74
  -1  -4   1  117.66    5.75
  -1  -4   1  106.49    5.74
   1  -4  -1   94.84    5.91
  -1   4   1   98.48    5.50
   1   4  -1  104.49    5.58
  -1   4   1  101.02    5.49
   0  -4   1   11.37    0.70
   0  -4   1   10.40    0.72
   0  -4  -1    9.94    0.71
   0  -4  -1    9.56    0.72
   0  -4  -1   11.64    0.84
   0  -4  -1   11.10    0.79
   0   4  -1   10.56    0.57
   0   4   1    9.55    0.57
   0   4  -1    9.70    0.68
  -1  -4  -1   40.92    2.49
   1  -4   1   41.19    2.35
   1  -4   1   39.23    2.34
   1  -4   1   35.69    2.48
  -1  -4  -1   37.03    2.31
  -1  -4  -1   41.28    2.33
   1  -4   1   47.71    2.31
   1  -4   1   43.41    2.30
  -1  -4  -1   45.67    2.30
   1  -4   1   37.15    2.27
  -1  -4  -1   39.92    2.42
  -1   4  -1   43.36    2.50
  -1   4  -1   42.68    2.37
  -1   4  -1   43.02    2.36
   2  -4   1   81.13    4.12
   2  -4   1   78.55    4.18
  -2  -4  -1   69.14    4.18
  -2  -4  -1   66.82    4.21
   2  -4   1   73.78    4.11
   2  -4   1   84.12    4.18
  -2  -4  -1   75.20    4.25
   2  -4   1   67.01    4.31
  -2   4  -1   73.86    4.19
  -2   4  -1   77.99    4.17
  -2   4  -1   77.32    4.17
   3  -4   1   19.81    1.23
  -3  -4  -1   18.93    1.16
   3  -4   1   17.83    1.20
   3  -4   1   18.69    1.16
  -3  -4  -1   18.76    1.17
   3  -4   1   21.02    1.25
  -3  -4  -1   19.48    1.16
  -3  -4  -1   21.30    1.14
   3  -4   1   19.37    1.15
   3  -4   1   17.18    1.39
  -3  -4  -1   18.27    1.15
  -3   4  -1   18.30    1.12
  -3   4  -1   18.59    1.06
  -3   4  -1   16.76    1.07
  -3   4  -1   19.24    1.09
  -3   4  -1   18.03    1.20
  -3   4  -1   19.70    1.06
  -3   4  -1   17.83    1.10
  -4  -4  -1    9.65    0.68
  -4  -4  -1    9.88    0.67
  -4  -4  -1   10.45    0.65
   4  -4   1   10.72    0.77
  -4  -4  -1    9.76    0.67
   4  -4   1   10.02    0.69
  -4   4  -1    9.53    0.66
  -4   4  -1    9.19    0.63
  -4   4  -1   10.27    0.62
  -4   4  -1   10.44    0.64
  -4   4  -1   10.45    0.60
  -5  -4  -1   14.45    0.91
   5  -4   1   17.34    0.97
  -5  -4  -1   15.25    0.91
   5  -4   1   15.52    0.91
  -5  -4  -1   16.00    0.91
  -5  -4  -1   14.63    0.89
  -5   4  -1   15.80    0.89
  -5   4  -1   14.55    0.88
  -5   4  -1   14.78    0.86
   4  -5  -1    0.62    0.13
   4  -5  -1    1.03    0.24
  -4  -5   1    1.03    0.21
  -4  -5   1    0.87    0.15
   4  -5  -1    0.50    0.17
  -4  -5   1    0.53    0.21
  -4   5   1    0.59    0.12
  -4   5   1    1.25    0.21
  -4   5   1    0.90    0.12
  -4   5   1    0.97    0.20
  -3  -5   1    6.78    0.53
   3  -5  -1    7.14    0.56
  -3  -5   1    7.86    0.53
   3  -5  -1    7.58    0.48
  -3  -5   1    6.88    0.53
   3  -5  -1    8.56    0.60
   3  -5  -1    6.77    0.73
   3  -5  -1    7.19    0.51
  -3  -5   1    7.18    0.50
  -3   5   1    7.33    0.46
  -3   5   1    7.38    0.46
  -3   5   1    7.03    0.49
  -3   5   1    6.93    0.45
   2  -5  -1   34.14    1.89
  -2  -5   1   28.35    2.02
   2  -5  -1   33.40    1.84
  -2  -5   1   28.86    1.84
   2  -5  -1   29.80    2.02
   2  -5  -1   34.31    1.85
  -2  -5   1   33.15    1.90
   2  -5  -1   35.53    1.92
  -2   5   1   28.39    1.69
  -2   5   1   30.82    1.65
  -2   5   1   29.35    1.67
  -2   5   1   29.80    1.65
   1  -5  -1   17.73    1.09
  -1  -5   1   17.66    1.05
  -1  -5   1   15.65    1.07
   1  -5  -1   17.92    1.04
   1  -5  -1   15.53    1.23
   1  -5  -1   17.26    1.04
  -1  -5   1   17.88    1.03
  -1  -5   1   16.42    1.27
  -1   5   1   14.79    0.87
  -1   5   1   14.55    1.08
  -1   5   1   15.44    0.85
   0  -5  -1   22.96    1.27
   0  -5   1   19.42    1.47
   0  -5   1   23.43    1.28
   0  -5   1   20.70    1.33
   0  -5  -1   20.45    1.26
   0  -5   1   22.07    1.26
   0  -5  -1   21.81    1.32
   0  -5   1   21.59    1.28
   0  -5  -1   21.39    1.49
   0   5  -1   20.01    1.13
   0   5   1   20.94    1.13
   0   5  -1   19.82    1.35
   0   5   1   18.75    1.35
   0   5  -1   21.32    1.20
  -1  -5  -1   39.23    2.32
  -1  -5  -1   42.17    2.29
  -1  -5  -1   40.88    2.48
   1  -5   1   41.47    2.31
   1  -5   1   37.06    2.50
   1  -5   1   44.35    2.30
   1  -5   1   40.87    2.36
   1  -5   1   38.88    2.37
   1  -5   1   42.72    2.31
  -1  -5  -1   39.30    2.28
  -1   5  -1   36.46    2.04
  -1   5  -1   38.10    2.03
  -1   5  -1   34.67    2.15
  -1   5  -1   37.98    2.19
   2  -5   1   53.74    3.62
   2  -5   1   64.82    3.45
   2  -5   1   64.99    3.45
   2  -5   1   64.92    3.50
  -2   5  -1   58.01    3.14
  -2   5  -1   52.04    3.11
  -2   5  -1   58.06    3.10
  -2   5  -1   58.33    3.11
   3  -5   1   30.63    1.65
  -3  -5  -1   27.20    1.58
   3  -5   1   26.76    1.77
   3  -5   1   26.31    1.58
   3  -5   1   27.17    1.58
   3  -5   1   30.17    1.56
  -3  -5  -1   24.63    1.57
  -3  -5  -1   28.36    1.59
  -3   5  -1   30.37    1.59
  -3   5  -1   28.06    1.61
  -3   5  -1   27.94    1.59
  -3   5  -1   27.96    1.58
  -3   5  -1   28.04    1.67
  -4  -5  -1    5.96    0.46
  -4  -5  -1    5.60    0.45
   4  -5   1    5.90    0.46
   4  -5   1    6.09    0.43
  -4  -5  -1    6.40    0.46
  -4   5  -1    5.59    0.41
  -4   5  -1    5.71    0.37
  -4   5  -1    5.87    0.34
  -4   5  -1    5.34    0.39
   3  -6  -1    9.01    0.55
  -3   6   1    5.99    0.43
  -3   6   1    7.29    0.38
   2  -6  -1    4.09    0.47
   2  -6  -1    3.84    0.34
   2  -6  -1    4.50    0.33
  -2   6   1    3.90    0.27
  -2   6   1    3.67    0.26
   1  -6  -1   14.80    0.84
   1  -6  -1   14.44    1.00
  -1  -6   1   11.93    0.82
  -1  -6   1   15.11    1.02
  -1  -6   1   12.78    0.85
   1  -6  -1   13.55    0.83
   1  -6  -1   14.74    0.88
  -1   6   1   11.72    0.69
  -1   6   1   11.85    0.68
   0  -6  -1    0.59    0.24
   0  -6   1    0.60    0.19
   0  -6   1    0.81    0.28
   0  -6   1    0.47    0.15
   0  -6  -1    0.52    0.16
   0  -6  -1    0.87    0.18
   0  -6  -1    0.35    0.15
  -1  -6  -1    8.92    0.61
   1  -6   1    9.84    0.80
   1  -6   1    9.31    0.61
   1  -6   1   10.52    0.66
  -1  -6  -1    9.23    0.62
   1  -6   1    9.70    0.61
  -1  -6  -1    9.10    0.62
  -1  -6  -1    9.97    0.77
  -1   6  -1    8.04    0.47
  -1   6  -1    7.71    0.49
  -1   6  -1    7.17    0.52
   2  -6   1   19.25    1.08
   2  -6   1   16.98    1.16
   2  -6   1   16.54    1.04
   2  -6   1   19.45    1.05
  -2   6  -1   16.03    0.90
  -2   6  -1   16.17    0.91
   3  -6   1    6.65    0.42
  -3   6  -1    6.08    0.41
  -3   6  -1    6.95    0.38
   6   0  -2    0.09    0.13
   6   0  -2   -0.05    0.19
  -6   0   2    0.12    0.12
   6   0  -2   -0.05    0.11
   6   0  -2    0.10    0.08
  -6   0   2    0.08    0.11
  -6   0   2    0.17    0.13
  -5   0   2    5.94    0.49
   5   0  -2    4.50    0.36
   5   0  -2    4.74    0.35
   5   0  -2    4.79    0.35
   5   0  -2    4.25    1.00
  -5   0   2    5.04    0.41
   5   0  -2    4.14    0.40
  -5   0   2    4.96    0.50
  -5   0   2    4.48    0.39
  -5   0   2    4.63    0.65
   5   0  -2    4.34    0.74
   4   0  -2   27.21    1.72
   4   0  -2   31.21    1.75
   4   0  -2   26.82    1.89
  -4   0   2   29.60    1.73
   4   0  -2   28.76    1.87
  -4   0   2   30.53    1.79
  -4   0   2   31.49    1.73
   4   0  -2   31.59    1.68
  -4   0   2   28.76    1.76
   4   0  -2   32.29    1.69
   4   0  -2   30.50    1.69
  -4   0   2   31.31    1.74
  -4   0   2   33.30    1.75
  -4   0   2   30.76    1.73
  -3   0   2    2.58    0.73
   3   0  -2    2.02    0.16
  -3   0   2    2.07    0.57
  -3   0   2    1.83    0.26
   3   0  -2    1.76    1.35
  -3   0   2    1.55    1.31
  -3   0   2    2.23    0.19
   3   0  -2    2.03    1.70
   3   0  -2    2.09    0.21
   3   0  -2    2.03    0.21
  -3   0   2    1.95    0.27
  -3   0   2    1.50    1.54
   3   0  -2    1.98    0.18
   3   0  -2    2.15    0.32
   3   0  -2    1.71    1.51
   3   0  -2    2.00    0.27
  -3   0   2    2.10    0.22
  -2   0   2  122.66    6.90
   2   0  -2  127.25    7.19
  -2   0   2  116.91    8.33
   2   0  -2  132.12    6.87
  -2   0   2  133.66    6.91
   2   0  -2  133.15    8.46
   2   0  -2  129.11    8.35
  -2   0   2  117.25    8.28
  -2   0   2  132.74    8.33
   2   0  -2  129.47    8.55
   2   0  -2  126.49    8.46
   2   0  -2  107.99    6.87
   2   0  -2  132.66    6.95
  -2   0   2  127.47    6.88
   2   0  -2  137.29    6.90
   1   0  -2   36.37    2.86
  -1   0   2   39.88    2.18
  -1   0   2   40.99    2.87
  -1   0   2   39.56    2.98
   1   0  -2   37.87    2.34
   1   0  -2   43.63    2.96
   1   0  -2   41.49    2.94
   1   0  -2   40.17    2.21
   1   0  -2   38.26    2.15
   1   0  -2   42.85    2.18
  -1   0   2   42.55    2.91
  -1   0   2   37.37    2.91
  -1   0   2   40.50    2.32
   1   0  -2   35.36    2.83
   1   0  -2   40.02    2.16
  -1   0   2   39.75    2.17
   0   0   2  375.21   20.37
   0   0  -2  369.94   20.36
   1   0   2  107.66    7.04
  -1   0  -2  110.32    7.07
  -1   0  -2  116.35    6.98
   1   0   2  109.23    7.09
  -1   0  -2  111.40    6.17
  -1   0  -2  108.54    7.07
   1   0   2  115.22    6.17
  -1   0  -2  129.35    7.11
  -1   0  -2  124.92    6.17
   1   0   2  117.87    7.03
   1   0   2  107.58    6.18
   1   0   2  115.53    6.99
   1   0   2  110.94    6.17
   2   0   2    4.03    0.26
   2   0   2    3.51    1.09
  -2   0  -2    4.23    0.26
  -2   0  -2    3.97    0.39
   2   0   2    3.96    0.95
   2   0   2    4.23    1.02
   2   0   2    3.37    0.35
  -2   0  -2    4.24    1.03
  -2   0  -2    3.45    1.06
   2   0   2    3.90    0.27
  -2   0  -2    3.78    0.35
  -2   0  -2    4.30    0.24
  -2   0  -2    3.98    0.94
   3   0   2   59.15    5.47
   3   0   2   64.23    3.24
  -3   0  -2   60.53    3.31
   3   0   2   59.99    3.28
  -3   0  -2   67.38    3.64
   3   0   2   63.46    3.26
  -3   0  -2   66.46    3.26
   3   0   2   54.16    3.29
  -3   0  -2   66.35    3.28
  -3   0  -2   61.57    3.42
  -3   0  -2   57.70    3.49
  -3   0  -2   55.43    5.34
   3   0   2   54.61    5.82
   3   0   2   62.85    5.53
   3   0   2   61.32    3.30
   3   0   2   51.33    3.31
   3   0   2   60.44    3.27
   3   0   2   51.21    5.78
  -3   0  -2   58.48    3.29
   4   0   2    6.76    0.47
   4   0   2    8.06    0.66
  -4   0  -2    6.24    0.66
  -4   0  -2    6.60    0.50
  -4   0  -2    6.82    0.53
  -4   0  -2    6.30    0.47
   4   0   2    6.72    0.43
   4   0   2    6.63    0.45
  -4   0  -2    6.75    0.55
   4   0   2    6.62    0.48
   4   0   2    5.87    0.51
  -4   0  -2    6.94    0.54
   5   0   2    0.75    0.20
   5   0   2    0.29    0.15
  -5   0  -2    0.37    0.19
  -5   0  -2    0.43    0.38
  -5   0  -2    0.49    0.17
   5   0   2    0.18    0.13
   5   0   2    0.61    0.14
   5   0   2    0.57    0.19
  -5   0  -2    0.22    0.26
   5   0   2    0.22    0.25
  -6   0  -2   52.99    2.95
   6   0   2   57.02    2.92
   6   0   2   51.07    2.94
  -6   0  -2   56.65    2.95
   6   0   2   49.09    2.99
  -6  -1   2    1.89    0.20
   6  -1  -2    1.63    0.23
  -6  -1   2    1.82    0.34
   6  -1  -2    1.52    0.21
  -6  -1   2    1.62    0.23
  -6  -1   2    1.58    0.23
   6   1  -2    1.63    0.18
   6   1  -2    1.55    0.24
   6   1  -2    1.62    0.21
   6   1  -2    1.41    0.25
  -6   1   2    1.66    0.22
  -6   1   2    1.78    0.22
   6   1  -2    1.52    0.20
  -6   1   2    2.04    0.36
   5  -1  -2   10.98    0.82
  -5  -1   2   10.03    0.80
   5  -1  -2   10.74    0.64
  -5  -1   2   12.15    0.74
  -5  -1   2   11.23    0.70
  -5  -1   2   11.50    0.70
   5  -1  -2   10.82    0.70
   5  -1  -2    9.14    0.93
   5  -1  -2   11.23    0.71
  -5  -1   2   10.85    0.73
   5  -1  -2   10.78    0.68
   5  -1  -2   10.44    0.69
  -5  -1   2   10.86    0.69
   5   1  -2   10.54    0.69
   5   1  -2   10.50    0.65
  -5   1   2   12.01    0.74
  -5   1   2   10.54    0.69
   5   1  -2   10.66    0.66
  -5   1   2   11.34    0.69
  -5   1   2    9.34    0.70
   5   1  -2   10.77    0.65
   4  -1  -2   19.89    1.38
  -4  -1   2   18.80    1.19
   4  -1  -2   19.44    1.55
   4  -1  -2   19.15    1.20
   4  -1  -2   21.56    1.13
  -4  -1   2   18.05    1.24
   4  -1  -2   19.21    1.16
  -4  -1   2   20.23    1.19
  -4  -1   2   21.92    1.20
  -4  -1   2   20.73    1.20
   4  -1  -2   19.95    1.13
  -4  -1   2   19.62    1.17
  -4  -1   2   18.97    1.16
   4  -1  -2   20.38    1.13
  -4   1   2   17.95    1.18
  -4   1   2   21.42    1.15
   4   1  -2   19.00    1.32
   4   1  -2   19.86    1.16
  -4   1   2   21.55    1.17
  -4   1   2   19.39    1.17
  -4   1   2   22.45    1.21
   4   1  -2   18.57    1.19
   4   1  -2   18.86    1.13
   4   1  -2   19.33    1.12
   3  -1  -2   37.44    2.04
   3  -1  -2   35.62    2.12
  -3  -1   2   36.50    2.08
  -3  -1   2   36.99    2.38
  -3  -1   2   37.61    2.08
   3  -1  -2   33.95    4.77
   3  -1  -2   33.58    2.16
  -3  -1   2   37.87    2.09
   3  -1  -2   33.99    4.60
  -3  -1   2   38.34    2.56
  -3  -1   2   37.90    2.12
   3  -1  -2   34.12    4.49
   3  -1  -2   40.22    2.03
   3  -1  -2   36.35    2.18
   3  -1  -2   35.54    2.06
   3  -1  -2   38.72    2.09
  -3  -1   2   37.17    2.07
  -3  -1   2   39.89    2.06
   3  -1  -2   37.34    2.04
  -3  -1   2   40.89    2.07
  -3   1   2   33.93    4.58
  -3   1   2   37.87    2.09
  -3   1   2   39.25    2.08
   3   1  -2   34.39    3.97
   3   1  -2   36.25    4.58
  -3   1   2   32.12    4.45
  -3   1   2   38.23    2.07
  -3   1   2   36.94    2.04
   3   1  -2   36.38    2.05
  -3   1   2   32.65    4.31
  -3   1   2   37.66    2.07
  -3   1   2   38.06    2.02
   3   1  -2   35.39    2.01
  -3   1   2   35.70    2.04
   3   1  -2   36.37    2.02
  -3   1   2   36.60    2.04
  -3   1   2   42.52    2.02
  -3   1   2   38.00    2.01
   3   1  -2   39.14    2.15
   2  -1  -2   44.34    2.59
   2  -1  -2   52.04    2.51
  -2  -1   2   50.06    3.57
  -2  -1   2   47.28    2.51
   2  -1  -2   48.20    2.50
  -2  -1   2   48.27    2.75
  -2  -1   2   39.37    3.53
  -2  -1   2   50.49    2.82
   2  -1  -2   42.75    2.49
  -2  -1   2   48.37    2.52
   2  -1  -2   45.15    4.07
   2  -1  -2   42.37    4.04
   2  -1  -2   42.05    4.07
   2  -1  -2   45.27    2.53
  -2  -1   2   47.12    2.56
   2  -1  -2   41.70    4.02
  -2   1   2   44.61    2.57
   2   1  -2   51.68    2.56
   2   1  -2   51.17    3.78
   2   1  -2   42.86    3.72
   2   1  -2   44.04    2.52
  -2   1   2   49.16    2.53
  -2   1   2   47.47    4.89
   2   1  -2   47.02    2.54
  -2   1   2   45.01    2.54
   2   1  -2   53.03    3.75
   2   1  -2   51.71    2.62
   2   1  -2   42.94    3.68
  -2   1   2   46.43    2.51
  -2   1   2   43.69    3.95
  -2   1   2   40.92    3.91
  -2   1   2   42.35    4.06
  -1  -1   2  101.00    5.24
   1  -1  -2   88.43    6.25
   1  -1  -2   89.83    6.24
  -1  -1   2   98.97    5.20
  -1  -1   2   99.63    5.17
   1  -1  -2   90.26    6.10
  -1  -1   2   92.15    5.85
   1  -1  -2   93.22    6.16
   1  -1  -2   98.99    5.18
   1  -1  -2   94.80    5.22
  -1  -1   2  102.87    5.39
  -1  -1   2  102.14    5.17
  -1  -1   2   89.25    5.85
   1   1  -2  106.59    5.36
   1   1  -2  105.05    5.11
  -1   1   2   91.49    6.04
   1   1  -2   89.26    5.77
  -1   1   2   91.92    5.10
  -1   1   2   86.78    6.17
   1   1  -2   93.96    5.11
  -1   1   2   94.16    5.31
  -1   1   2   92.56    6.09
  -1   1   2   82.21    6.08
  -1   1   2   93.04    5.11
  -1   1   2   97.77    5.14
   1   1  -2   95.89    5.85
  -1   1   2  102.92    5.12
   0  -1  -2  111.88    5.86
   0  -1   2  108.49    6.61
   0  -1   2  105.68    6.56
   0  -1   2  107.61    5.87
   0  -1  -2  107.93    5.85
   0   1  -2  109.48    5.90
   0   1   2   98.97    5.89
   0   1   2  113.08    6.48
   0   1  -2  107.34    5.89
   0   1  -2  113.48    5.91
   0   1  -2  112.05    6.67
   0   1  -2  109.65    6.64
   0   1   2  112.99    5.89
   0   1  -2  105.12    6.04
  -1   1  -2  292.36   16.96
   2  -1   2  212.83   14.72
   2  -1   2  228.52   12.73
   2  -1   2  245.04   12.74
  -2  -1  -2  253.58   12.73
  -2  -1  -2  242.43   14.20
   2  -1   2  238.17   14.65
   2  -1   2  229.98   14.63
   2  -1   2  232.66   12.76
  -2  -1  -2  239.91   12.77
  -2   1  -2  249.44   12.55
  -2   1  -2  230.58   12.52
   2   1   2  211.00   13.82
  -2   1  -2  226.53   15.06
  -2   1  -2  236.55   12.63
  -2   1  -2  249.13   12.52
   2   1   2  249.21   12.52
  -2   1  -2  223.43   14.69
  -2   1  -2  234.45   12.52
  -2   1  -2  231.75   14.37
  -2   1  -2  206.83   14.58
   3  -1   2   15.16    2.91
  -3  -1  -2   15.40    0.91
   3  -1   2   16.24    0.84
   3  -1   2   14.88    0.86
  -3  -1  -2   14.03    0.92
   3  -1   2   14.37    0.81
  -3  -1  -2   14.96    0.91
   3  -1   2   13.21    0.98
   3  -1   2   13.52    0.85
  -3  -1  -2   14.80    0.87
  -3  -1  -2   15.13    0.90
   3  -1   2   14.49    0.86
  -3  -1  -2   14.78    0.90
  -3  -1  -2   14.55    0.90
   3  -1   2   13.84    0.89
   3  -1   2   14.57    0.98
  -3   1  -2   15.00    1.43
  -3   1  -2   13.19    0.90
   3   1   2   15.91    0.85
  -3   1  -2   17.54    0.90
  -3   1  -2   14.25    2.87
   3   1   2   15.05    2.45
  -3   1  -2   13.75    0.95
   3   1   2   16.06    2.44
   3   1   2   14.83    0.87
  -3   1  -2   16.38    0.87
  -3   1  -2   17.06    0.86
  -3   1  -2   13.96    1.11
  -3   1  -2   14.14    2.73
  -3   1  -2   13.09    0.89
  -3   1  -2   14.97    0.92
   4  -1   2   51.41    3.13
  -4  -1  -2   53.34    3.04
   4  -1   2   56.43    3.00
  -4  -1  -2   55.96    3.03
   4  -1   2   57.50    3.00
   4  -1   2   55.33    3.04
  -4  -1  -2   54.10    3.06
  -4  -1  -2   52.46    3.06
  -4  -1  -2   55.94    3.05
  -4  -1  -2   53.12    3.05
  -4  -1  -2   53.63    3.04
   4  -1   2   56.66    3.00
  -4  -1  -2   55.03    3.05
   4  -1   2   52.17    3.03
  -4   1  -2   52.51    3.04
  -4   1  -2   53.97    2.95
  -4   1  -2   55.90    3.04
   4   1   2   52.70    2.96
   4   1   2   46.90    2.93
  -4   1  -2   50.78    2.89
   4   1   2   56.09    2.94
   4   1   2   53.64    2.90
  -4   1  -2   56.42    2.93
   4   1   2   51.37    2.99
  -4   1  -2   51.81    2.95
  -4   1  -2   50.45    2.98
   5  -1   2    9.05    0.77
  -5  -1  -2    8.81    0.67
   5  -1   2    8.86    0.69
   5  -1   2    9.17    0.63
  -5  -1  -2   10.24    0.67
  -5  -1  -2    9.06    0.64
   5  -1   2    8.85    0.64
  -5  -1  -2    8.42    0.65
   5  -1   2    9.26    0.79
  -5  -1  -2    9.16    0.62
   5  -1   2   10.15    0.61
   5  -1   2    9.39    0.58
   5   1   2    9.01    0.63
   5   1   2    9.49    0.60
  -5   1  -2    9.47    0.64
   5   1   2    8.24    0.77
  -5   1  -2    8.95    0.65
  -5   1  -2   10.40    0.65
  -5   1  -2    9.74    0.70
   5   1   2    8.89    0.60
   5   1   2    9.18    0.58
   5   1   2   10.04    0.69
  -6  -1  -2   12.71    0.83
   6  -1   2   15.58    0.80
   6  -1   2   13.42    0.80
  -6  -1  -2   11.91    0.79
  -6  -1  -2   12.99    0.79
  -6  -1  -2   14.27    0.81
   6  -1   2   12.76    0.87
   6  -1   2   13.69    0.80
  -6   1  -2   13.97    0.79
   6   1   2   13.97    0.77
   6   1   2   13.65    0.76
  -6   1  -2   11.47    0.79
   6   1   2   12.17    0.78
   6   1   2   13.25    0.79
  -6  -2   2    8.54    0.58
  -6  -2   2    8.90    0.56
   6  -2  -2    9.25    0.66
   6  -2  -2    9.12    0.56
   6  -2  -2   11.04    0.72
   6  -2  -2    8.95    0.56
   6   2  -2    8.86    0.58
  -6   2   2    9.53    0.57
  -6   2   2    8.44    0.54
   6   2  -2    8.40    0.61
   6   2  -2    8.42    0.51
   6   2  -2    8.67    0.53
   5  -2  -2    8.95    0.58
   5  -2  -2    8.28    0.57
  -5  -2   2    7.95    0.57
  -5  -2   2    9.09    0.59
   5  -2  -2   10.14    0.79
  -5  -2   2    8.07    0.62
   5  -2  -2    7.21    0.70
  -5  -2   2    8.64    0.60
  -5  -2   2    8.42    0.60
  -5   2   2    9.42    0.64
   5   2  -2    7.78    0.54
   5   2  -2    9.97    0.68
  -5   2   2    9.24    0.59
  -5   2   2    9.00    0.63
   5   2  -2    8.13    0.55
   4  -2  -2   17.23    1.18
  -4  -2   2   17.58    1.11
   4  -2  -2   19.27    1.10
  -4  -2   2   19.03    1.11
   4  -2  -2   18.77    1.20
   4  -2  -2   18.08    1.15
  -4  -2   2   18.36    1.15
  -4  -2   2   21.59    1.18
  -4  -2   2   18.52    1.10
   4  -2  -2   18.99    1.09
  -4  -2   2   16.88    1.21
  -4  -2   2   17.81    1.12
  -4  -2   2   18.44    1.13
   4  -2  -2   19.04    1.10
  -4   2   2   15.75    1.10
   4   2  -2   17.21    1.02
  -4   2   2   17.90    1.08
  -4   2   2   19.59    1.02
  -4   2   2   20.08    1.04
  -4   2   2   17.65    1.08
   4   2  -2   17.83    1.04
  -4   2   2   19.29    1.12
  -4   2   2   17.68    1.06
   4   2  -2   17.33    1.13
  -3  -2   2   88.44    5.07
  -3  -2   2   92.48    5.08
  -3  -2   2   97.56    5.09
   3  -2  -2   89.31    5.08
  -3  -2   2   89.04    5.06
   3  -2  -2   91.35    5.01
  -3  -2   2   98.76    5.04
  -3  -2   2   94.60    5.05
   3  -2  -2   94.84    5.04
   3  -2  -2   88.64    5.12
  -3  -2   2   91.56    5.06
  -3  -2   2   88.79    5.12
  -3  -2   2   96.73    5.06
   3  -2  -2   95.00    5.05
   3  -2  -2   88.71    5.08
   3   2  -2   93.34    4.92
  -3   2   2   81.15    4.84
  -3   2   2   81.22    4.80
  -3   2   2   86.49    4.83
  -3   2   2   90.66    4.77
  -3   2   2   77.41    4.78
  -3   2   2   91.02    4.81
  -3   2   2   88.61    4.80
  -3   2   2   95.55    4.77
   3   2  -2   88.48    4.76
  -3   2   2   86.92    4.85
   3   2  -2   93.10    4.82
   2  -2  -2  294.59   14.98
   2  -2  -2  239.10   17.89
   2  -2  -2  262.00   17.35
  -2  -2   2  290.70   15.07
  -2  -2   2  278.61   15.01
   2  -2  -2  293.83   15.04
   2  -2  -2  287.65   15.13
   2  -2  -2  244.68   17.35
  -2  -2   2  311.64   15.24
   2  -2  -2  274.01   17.54
  -2   2   2  267.96   17.26
  -2   2   2  284.28   15.26
   2   2  -2  290.56   15.20
   2   2  -2  254.56   15.96
  -2   2   2  287.00   14.71
  -2   2   2  280.20   14.70
   2   2  -2  248.52   15.87
  -2   2   2  248.85   17.23
  -2   2   2  238.35   17.00
   2   2  -2  290.35   14.83
   2   2  -2  278.43   14.69
  -2   2   2  275.91   14.76
   2   2  -2  286.24   14.72
  -2   2   2  285.96   14.73
  -2   2   2  269.30   17.14
   1  -2  -2   98.60    4.90
  -1  -2   2   94.59    4.96
  -1  -2   2   94.41    4.92
   1  -2  -2   86.20    6.27
   1  -2  -2   95.51    4.94
  -1  -2   2   77.13    5.27
  -1  -2   2   88.16    5.34
  -1   2   2   99.59    5.06
  -1   2   2   79.64    6.38
  -1   2   2   89.72    6.31
   1   2  -2   98.53    5.03
  -1   2   2   91.10    6.29
  -1   2   2   93.09    5.02
   1   2  -2   83.03    5.54
   1   2  -2   84.95    5.64
   1   2  -2   99.76    6.04
  -1   2   2   97.90    5.04
   1   2  -2  102.55    5.37
  -1   2   2   84.42    5.02
   1   2  -2  102.47    5.79
   0  -2   2  356.93   19.48
   0  -2  -2  342.24   19.52
   0  -2  -2  361.02   19.39
   0   2  -2  368.40   20.44
   1  -2   2  179.13    9.54
   1  -2   2  179.15    9.51
   1  -2   2  182.93   11.00
   1  -2   2  185.20   11.04
  -1  -2  -2  155.02    9.55
  -1   2  -2  158.91   11.13
  -1   2  -2  155.61   11.15
   1   2   2  181.99    9.54
  -1   2  -2  176.06    9.56
  -1   2  -2  172.74    9.58
   1   2   2  192.68    9.77
  -1   2  -2  173.26   11.12
   1   2   2  184.67    9.54
   1   2   2  175.36    9.53
  -1   2  -2  196.86    9.55
   2  -2   2  189.78   13.91
   2  -2   2  222.16   13.69
   2  -2   2  217.23   13.68
   2  -2   2  207.85   11.14
  -2  -2  -2  216.26   11.20
   2  -2   2  206.49   11.18
   2  -2   2  185.81   13.79
   2   2   2  228.23   11.73
  -2   2  -2  205.49   14.52
  -2   2  -2  211.51   11.42
  -2   2  -2  215.35   13.97
  -2   2  -2  219.94   11.42
  -2   2  -2  208.80   11.46
  -2   2  -2  215.78   11.41
   2   2   2  213.51   11.39
  -2   2  -2  214.80   13.82
   2   2   2  188.29   12.36
   2   2   2  220.42   11.42
  -2   2  -2  217.53   11.42
  -2   2  -2  212.50   11.42
   2   2   2  190.59   12.04
  -2   2  -2  211.57   11.53
  -2   2  -2  206.48   14.35
   3  -2   2   44.91    2.52
  -3  -2  -2   42.39    2.55
  -3  -2  -2   42.75    2.55
  -3  -2  -2   48.69    2.53
   3  -2   2   48.10    2.49
   3  -2   2   44.83    2.54
  -3  -2  -2   47.31    2.54
   3  -2   2   44.71    2.61
   3  -2   2   44.38    2.59
  -3  -2  -2   47.65    2.54
  -3  -2  -2   40.97    2.51
  -3  -2  -2   45.47    2.54
   3  -2   2   50.29    2.52
   3  -2   2   42.77    2.56
  -3  -2  -2   43.63    2.53
   3   2   2   55.59    2.73
  -3   2  -2   45.40    2.67
  -3   2  -2   43.64    2.71
  -3   2  -2   47.23    2.64
  -3   2  -2   47.80    2.64
   3   2   2   48.88    2.62
  -3   2  -2   49.68    2.64
  -3   2  -2   47.21    2.69
  -3   2  -2   42.39    2.74
  -3   2  -2   51.44    2.64
  -3   2  -2   49.56    2.69
   4  -2   2   97.73    5.33
   4  -2   2  100.14    5.39
   4  -2   2   92.55    5.44
  -4  -2  -2   97.26    5.40
  -4  -2  -2  104.49    5.40
  -4  -2  -2   94.62    5.42
  -4  -2  -2   94.17    5.42
  -4  -2  -2   97.47    5.40
   4  -2   2   93.00    5.49
  -4  -2  -2   95.41    5.39
   4  -2   2  107.84    5.50
  -4  -2  -2  106.52    5.40
  -4  -2  -2   96.25    5.42
  -4   2  -2   94.59    5.34
   4   2   2   96.89    5.31
  -4   2  -2   97.99    5.37
  -4   2  -2  100.96    5.32
  -4   2  -2  102.63    5.30
   4   2   2   94.52    5.38
   4   2   2   96.97    5.32
  -4   2  -2   97.58    5.38
  -4   2  -2   99.99    5.42
  -4   2  -2   94.07    5.30
   5  -2   2   26.80    1.79
  -5  -2  -2   29.44    1.69
  -5  -2  -2   28.38    1.70
  -5  -2  -2   34.53    1.74
  -5  -2  -2   26.39    1.71
   5  -2   2   30.68    1.69
  -5   2  -2   28.84    1.57
   5   2   2   26.51    1.59
   5   2   2   24.39    1.55
   5   2   2   25.67    1.50
  -5   2  -2   27.71    1.55
   5   2   2   26.29    1.49
   6  -2   2    1.85    0.35
  -6  -2  -2    2.12    0.26
  -6  -2  -2    1.81    0.20
   6  -2   2    1.91    0.27
   6  -2   2    2.21    0.25
  -6  -2  -2    1.30    0.23
   6  -2   2    1.71    0.28
  -6   2  -2    2.21    0.22
   6   2   2    2.06    0.23
   6   2   2    1.90    0.19
  -6   2  -2    1.94    0.26
  -6  -3   2    0.14    0.12
   6  -3  -2    0.19    0.09
  -6  -3   2    0.41    0.09
  -6  -3   2    0.09    0.08
  -6   3   2    0.14    0.14
   5  -3  -2    0.36    0.23
  -5  -3   2    0.11    0.11
   5  -3  -2    0.42    0.18
   5  -3  -2    0.11    0.17
   5  -3  -2    0.38    0.20
  -5  -3   2    0.28    0.15
  -5  -3   2    0.41    0.16
  -5   3   2    0.46    0.18
   5   3  -2    0.21    0.11
  -5   3   2    0.32    0.15
   5   3  -2    0.27    0.12
   5   3  -2    0.39    0.17
  -5   3   2    0.30    0.11
  -5   3   2    0.26    0.19
  -4  -3   2   38.74    2.19
  -4  -3   2   36.08    2.31
   4  -3  -2   38.81    2.15
  -4  -3   2   37.78    2.17
  -4  -3   2   39.23    2.16
   4  -3  -2   38.49    2.25
   4  -3  -2   38.37    2.14
  -4  -3   2   36.28    2.16
  -4  -3   2   40.02    2.19
   4  -3  -2   39.60    2.20
  -4   3   2   39.73    2.12
  -4   3   2   37.49    2.05
  -4   3   2   36.02    2.08
  -4   3   2   33.45    2.11
  -4   3   2   37.19    2.05
  -4   3   2   39.82    2.04
   4   3  -2   36.12    2.05
  -4   3   2   33.66    2.13
  -4   3   2   36.88    2.10
  -4   3   2   38.99    2.08
   4   3  -2   36.78    2.03
  -3  -3   2   10.52    0.74
   3  -3  -2   11.64    0.71
  -3  -3   2   10.66    0.74
   3  -3  -2   12.66    0.82
  -3  -3   2   10.65    0.74
   3   3  -2   10.74    0.63
  -3   3   2   11.02    0.78
   3   3  -2   11.32    0.75
  -3   3   2   10.47    0.78
  -3   3   2   10.17    0.76
   3   3  -2   10.61    0.89
  -3   3   2   11.17    0.66
  -3   3   2   13.00    0.72
  -3   3   2   11.10    0.70
  -2  -3   2   11.08    0.70
  -2  -3   2    9.57    0.70
   2  -3  -2   12.07    0.71
  -2  -3   2   10.61    0.74
  -2  -3   2   11.62    0.69
   2  -3  -2   10.98    0.76
  -2  -3   2    9.79    0.76
  -2  -3   2   11.43    0.72
   2  -3  -2   11.68    0.75
  -2  -3   2    9.31    0.76
   2  -3  -2   11.59    0.70
   2  -3  -2   10.81    0.70
   2   3  -2   12.29    0.78
  -2   3   2    9.99    0.65
  -2   3   2   10.51    0.68
  -2   3   2   10.62    0.61
  -2   3   2   10.91    0.69
  -2   3   2    9.77    0.67
  -2   3   2    9.96    0.63
   1  -3  -2  119.67    6.51
   1  -3  -2  114.42    6.49
  -1  -3   2  127.06    6.46
  -1  -3   2  103.83    6.49
   1  -3  -2  118.72    6.41
   1  -3  -2  129.60    8.44
   1  -3  -2  103.06    6.59
   1  -3  -2  117.31    6.45
  -1  -3   2  122.92    6.47
   1  -3  -2  123.25    6.47
  -1  -3   2  124.14    6.50
   1   3  -2  108.47    6.16
  -1   3   2  120.06    6.17
   1   3  -2  113.96    6.16
  -1   3   2  120.65    6.21
  -1   3   2  106.44    8.08
   1   3  -2  119.07    6.18
  -1   3   2  111.09    6.15
  -1   3   2  108.61    6.15
   1   3  -2  114.46    6.17
   0  -3   2   97.70    6.91
   0  -3  -2  103.04    5.61
   0  -3   2   95.73    5.60
   0  -3   2  110.53    5.55
   0   3   2  126.87    6.25
   0   3   2  104.42    6.87
   0   3   2  110.86    6.30
   0   3  -2  106.60    6.32
   0   3   2  119.88    6.91
   0   3  -2  117.27    6.76
   0   3  -2   97.39    7.43
   0   3   2  108.60    6.24
   0   3  -2  132.03    6.24
   0   3  -2  124.03    7.28
   0   3  -2  126.17    8.91
   0   3   2   98.69    7.09
   0   3  -2  125.23    7.47
   0   3  -2  113.39    6.28
   0   3  -2  111.92    6.23
   0   3  -2  119.38    6.23
   1  -3   2   82.55    4.36
  -1  -3  -2   76.28    4.46
   1  -3   2   79.57    4.42
   1  -3   2   82.08    4.38
  -1  -3  -2   85.94    4.37
  -1  -3  -2   79.66    4.40
  -1  -3  -2   77.83    4.67
   1  -3   2   77.01    4.41
  -1  -3  -2   76.16    4.40
  -1   3  -2   84.07    4.90
   1   3   2   89.37    5.16
  -1   3  -2   95.13    7.09
  -1   3  -2   82.80    4.95
  -1   3  -2   91.59    6.79
  -1   3  -2   92.75    4.90
   1   3   2   98.99    4.98
   1   3   2   89.87    4.89
  -1   3  -2   88.70    4.91
  -2  -3  -2   24.85    1.60
   2  -3   2   22.34    1.40
   2  -3   2   22.89    1.44
   2  -3   2   23.56    1.39
  -2  -3  -2   24.32    1.39
  -2  -3  -2   25.00    1.39
  -2  -3  -2   25.10    1.40
   2  -3   2   23.52    1.48
   2  -3   2   25.08    1.38
  -2  -3  -2   24.23    1.37
  -2  -3  -2   22.52    1.40
  -2  -3  -2   22.95    1.40
   2  -3   2   23.74    1.45
  -2   3  -2   23.44    1.37
  -2   3  -2   21.80    1.36
  -2   3  -2   24.11    1.30
  -2   3  -2   24.59    1.32
  -2   3  -2   23.42    1.33
  -2   3  -2   22.87    1.32
   3  -3   2  185.46   10.43
  -3  -3  -2  200.74   10.49
  -3  -3  -2  182.83   10.42
  -3  -3  -2  198.36   10.42
  -3   3  -2  195.14   10.04
  -3   3  -2  169.47   10.08
  -3   3  -2  162.35   10.11
  -3   3  -2  196.60   10.11
   3   3   2  190.94   10.01
  -3   3  -2  196.86   10.05
   4  -3   2   24.23    1.60
  -4  -3  -2   25.76    1.58
  -4  -3  -2   26.48    1.59
   4  -3   2   26.67    1.63
  -4  -3  -2   31.27    1.71
   4  -3   2   28.07    1.68
   4  -3   2   29.77    2.35
   4  -3   2   27.04    1.55
  -4  -3  -2   22.43    1.62
  -4  -3  -2   28.30    1.55
  -4  -3  -2   26.27    1.57
   4   3   2   25.68    1.42
   4   3   2   23.09    1.57
   4   3   2   24.67    1.45
  -4   3  -2   27.80    1.43
  -4   3  -2   25.53    1.44
  -4   3  -2   26.77    1.44
  -4   3  -2   26.78    1.48
  -4   3  -2   23.44    1.53
  -4   3  -2   25.70    1.49
  -4   3  -2   23.54    1.57
  -5  -3  -2    0.14    0.15
   5  -3   2    0.44    0.22
  -5  -3  -2    0.29    0.15
  -5  -3  -2    0.15    0.13
  -5  -3  -2    0.19    0.16
   5  -3   2    0.23    0.20
   5  -3   2    0.11    0.17
  -5   3  -2   -0.01    0.12
   5   3   2   -0.02    0.12
   5   3   2    0.19    0.14
  -5   3  -2    0.13    0.13
   5   3   2    0.14    0.20
  -5   3  -2    0.20    0.20
  -5   3  -2    0.57    0.19
   6  -3   2   16.33    0.93
   6  -3   2   15.89    0.92
  -6  -3  -2   15.66    0.90
  -6  -3  -2   15.42    0.93
  -6   3  -2   13.67    0.78
   5  -4  -2    4.45    0.32
  -5  -4   2    3.95    0.30
  -5  -4   2    3.56    0.31
   5  -4  -2    4.84    0.35
  -5  -4   2    4.20    0.33
   5  -4  -2    4.24    0.36
  -5   4   2    3.78    0.27
  -5   4   2    3.90    0.31
  -4  -4   2   14.77    1.01
  -4  -4   2   16.82    1.02
  -4  -4   2   15.85    1.02
  -4  -4   2   16.62    1.01
   4  -4  -2   18.16    1.02
  -4  -4   2   17.98    1.01
   4  -4  -2   17.68    1.09
   4  -4  -2   17.02    1.03
   4   4  -2   16.51    0.95
  -4   4   2   15.78    0.96
  -4   4   2   17.01    1.01
  -4   4   2   16.82    0.96
  -4   4   2   16.84    0.98
  -4   4   2   16.88    0.94
  -3  -4   2   42.74    2.35
  -3  -4   2   38.53    2.33
  -3  -4   2   39.94    2.34
   3  -4  -2   37.46    2.52
   3  -4  -2   41.91    2.33
  -3  -4   2   42.73    2.33
   3  -4  -2   44.03    2.38
   3  -4  -2   43.71    2.41
  -3   4   2   40.85    2.16
  -3   4   2   38.37    2.19
  -3   4   2   40.34    2.16
  -3   4   2   33.71    2.30
  -3   4   2   40.74    2.17
   3   4  -2   40.42    2.15
  -2  -4   2   40.43    2.18
   2  -4  -2   38.34    2.14
   2  -4  -2   33.69    2.34
   2  -4  -2   38.12    2.16
   2  -4  -2   38.39    2.22
  -2  -4   2   38.98    2.19
  -2  -4   2   39.45    2.17
  -2  -4   2   41.26    2.16
   2  -4  -2   39.20    2.20
  -2  -4   2   33.91    2.20
  -2   4   2   36.66    2.05
  -2   4   2   35.41    2.01
  -2   4   2   36.46    2.00
   2   4  -2   39.91    2.27
  -2   4   2   30.47    2.12
  -2   4   2   37.36    2.01
  -2   4   2   37.19    2.05
   1  -4  -2   58.59    3.75
  -1  -4   2   71.50    3.58
  -1  -4   2   56.15    3.59
   1  -4  -2   65.21    3.57
  -1  -4   2   58.56    3.62
   1  -4  -2   66.60    3.58
  -1  -4   2   60.98    3.78
   1  -4  -2   66.77    3.62
   1  -4  -2   72.71    3.65
  -1  -4   2   70.09    3.60
  -1   4   2   63.04    3.70
  -1   4   2   65.23    3.64
   1   4  -2   75.44    3.60
  -1   4   2   63.71    3.61
   1   4  -2   69.80    3.69
  -1   4   2   60.56    3.61
   0  -4   2   23.34    1.76
   0  -4  -2   28.46    1.60
   0  -4   2   26.89    1.56
   0  -4  -2   29.02    1.55
   0  -4   2   28.80    1.57
   0  -4   2   25.29    1.63
   0  -4   2   24.57    1.60
   0  -4   2   27.80    1.57
   0  -4  -2   29.32    1.66
   0  -4  -2   25.69    1.72
   0   4   2   26.53    1.53
   0   4  -2   26.29    1.62
   0   4  -2   31.18    1.54
   0   4   2   27.94    1.62
   0   4   2   28.88    1.58
   0   4  -2   26.62    1.57
  -1  -4  -2   10.41    0.90
   1  -4   2   10.22    0.70
   1  -4   2   12.01    0.91
   1  -4   2   10.27    0.67
  -1  -4  -2   11.39    0.69
  -1  -4  -2    9.26    0.72
  -1  -4  -2   10.40    0.70
  -1  -4  -2   10.32    0.78
   1  -4   2   10.72    0.75
   1  -4   2    9.80    0.76
   1   4   2   11.03    0.68
  -1   4  -2   11.26    0.63
   1   4   2   11.45    0.76
  -1   4  -2   10.03    0.73
  -1   4  -2    9.70    0.65
  -1   4  -2   11.28    0.66
   2  -4   2   80.03    4.37
  -2  -4  -2   85.29    4.57
   2  -4   2   74.26    4.37
   2  -4   2   79.69    4.44
   2  -4   2   87.28    4.47
  -2  -4  -2   78.08    4.37
   2  -4   2   79.00    4.43
  -2  -4  -2   74.32    4.39
   2  -4   2   79.18    4.38
  -2  -4  -2   79.55    4.40
  -2  -4  -2   77.24    4.38
  -2   4  -2   80.60    4.26
  -2   4  -2   76.55    4.34
  -2   4  -2   77.07    4.29
  -2   4  -2   78.11    4.28
  -2   4  -2   77.64    4.27
  -2   4  -2   77.80    4.25
   3  -4   2   37.21    2.15
   3  -4   2   36.11    2.07
  -3  -4  -2   35.43    2.08
   3  -4   2   35.97    2.13
  -3  -4  -2   36.58    2.07
  -3  -4  -2   38.20    2.06
   3  -4   2   38.37    2.13
   3  -4   2   31.20    2.25
   3  -4   2   34.90    2.05
  -3  -4  -2   37.43    2.08
  -3   4  -2   35.72    1.98
  -3   4  -2   36.06    1.98
  -3   4  -2   36.24    1.97
  -3   4  -2   34.64    2.10
  -3   4  -2   33.88    2.01
  -3   4  -2   36.86    2.00
  -3   4  -2   34.87    2.03
   4  -4   2   35.87    1.97
   4  -4   2   34.10    1.92
  -4  -4  -2   32.74    1.87
   4  -4   2   29.69    2.09
  -4  -4  -2   29.65    1.87
  -4  -4  -2   34.24    1.90
  -4  -4  -2   35.22    1.91
  -4  -4  -2   34.88    1.92
  -4   4  -2   34.28    1.83
  -4   4  -2   32.57    1.86
  -4   4  -2   32.69    1.88
  -4   4  -2   31.13    1.85
  -4   4  -2   34.71    1.84
   5  -4   2    4.98    0.37
  -5  -4  -2    5.09    0.38
  -5  -4  -2    5.02    0.38
   5  -4   2    5.68    0.45
  -5  -4  -2    5.04    0.38
  -5   4  -2    3.81    0.35
  -5   4  -2    5.00    0.31
  -4  -5   2    2.97    0.27
   4  -5  -2    3.71    0.32
   4  -5  -2    3.27    0.26
  -4  -5   2    2.70    0.30
   4  -5  -2    3.36    0.27
  -4   5   2    2.84    0.27
  -4   5   2    3.23    0.22
  -4   5   2    3.22    0.28
  -4   5   2    3.46    0.26
  -3  -5   2    0.38    0.21
  -3  -5   2    0.88    0.21
   3  -5  -2    0.40    0.17
   3  -5  -2    0.58    0.30
  -3  -5   2    0.68    0.15
   3  -5  -2    0.63    0.20
   3  -5  -2    0.40    0.12
  -3  -5   2    0.56    0.19
   3  -5  -2    0.14    0.12
  -3   5   2    0.60    0.15
  -3   5   2    0.67    0.13
  -3   5   2    0.46    0.11
  -3   5   2    0.57    0.11
   2  -5  -2   13.43    0.79
   2  -5  -2   11.43    1.03
   2  -5  -2   13.43    0.90
   2  -5  -2   13.38    0.84
  -2  -5   2   10.47    0.82
  -2  -5   2   13.06    0.94
   2  -5  -2   12.60    0.79
  -2  -5   2   12.49    0.85
  -2   5   2   12.41    0.72
  -2   5   2   11.84    0.72
  -2   5   2   12.85    0.80
  -1  -5   2   11.05    0.74
   1  -5  -2   11.40    0.71
  -1  -5   2   11.24    0.71
  -1  -5   2   11.20    0.99
   1  -5  -2   10.91    0.72
  -1  -5   2   10.72    0.77
   1  -5  -2   11.02    0.94
  -1  -5   2    9.88    0.76
   1  -5  -2   11.42    0.76
  -1   5   2   10.28    0.59
  -1   5   2    9.45    0.61
  -1   5   2   10.91    0.99
   0  -5   2   15.12    1.08
   0  -5   2   18.56    1.16
   0  -5  -2   18.51    1.13
   0  -5  -2   17.30    1.08
   0  -5   2   16.66    1.32
   0  -5   2   19.68    1.09
   0  -5  -2   16.78    1.09
   0  -5  -2   18.17    1.29
   0  -5   2   20.01    1.12
   0  -5  -2   20.21    1.09
   0   5   2   18.06    0.97
   0   5  -2   17.10    0.97
   0   5  -2   17.20    1.01
   0   5  -2   16.58    1.11
   0   5   2   16.80    1.24
   1  -5   2   41.63    2.35
   1  -5   2   41.09    2.27
   1  -5   2   42.55    2.30
  -1  -5  -2   39.69    2.31
   1  -5   2   42.03    2.28
  -1  -5  -2   43.74    2.28
  -1  -5  -2   36.73    2.27
  -1  -5  -2   37.35    2.26
  -1  -5  -2   43.08    2.48
   1  -5   2   36.51    2.49
  -1   5  -2   35.66    2.18
  -1   5  -2   39.02    2.15
  -1   5  -2   43.75    2.23
  -1   5  -2   37.79    2.16
   2  -5   2    0.72    0.20
  -2  -5  -2    0.63    0.26
   2  -5   2    0.75    0.19
  -2  -5  -2    0.77    0.27
   2  -5   2    0.76    0.38
   2  -5   2    0.97    0.37
   2  -5   2    0.29    0.28
  -2   5  -2    0.88    0.28
  -2   5  -2    0.84    0.21
  -2   5  -2    0.64    0.14
  -2   5  -2    0.79    0.25
  -2   5  -2    0.99    0.15
  -3  -5  -2    6.31    0.52
   3  -5   2    5.55    0.68
   3  -5   2    7.07    0.46
  -3  -5  -2    5.75    0.49
  -3  -5  -2    5.94    0.48
   3  -5   2    6.75    0.55
  -3  -5  -2    6.37    0.49
   3  -5   2    6.70    0.47
   3  -5   2    6.43    0.59
  -3   5  -2    5.79    0.50
  -3   5  -2    6.21    0.41
  -3   5  -2    5.79    0.45
  -3   5  -2    6.56    0.42
  -3   5  -2    6.41    0.41
   4  -5   2    2.05    0.22
   4  -5   2    2.28    0.23
  -4  -5  -2    1.51    0.29
  -4  -5  -2    1.86    0.28
  -4  -5  -2    2.25    0.27
  -4   5  -2    2.33    0.23
  -4   5  -2    2.39    0.18
  -4   5  -2    2.20    0.40
   3  -6  -2    3.10    0.24
  -3   6   2    2.99    0.20
   2  -6  -2    0.64    0.12
  -2  -6   2    0.61    0.23
  -2  -6   2    0.44    0.15
  -2  -6   2    0.17    0.21
   2  -6  -2    0.38    0.13
  -2   6   2    0.69    0.10
  -2   6   2    0.91    0.31
  -1  -6   2   10.51    0.67
   1  -6  -2   11.82    0.66
   1  -6  -2   10.73    0.69
  -1  -6   2   11.36    0.86
  -1  -6   2   10.91    0.70
   1  -6  -2    9.79    0.65
  -1  -6   2   10.32    0.66
   1  -6  -2   10.12    0.79
  -1   6   2    9.62    0.61
  -1   6   2   10.13    0.61
  -1   6   2   12.05    0.71
   0  -6  -2    3.28    0.32
   0  -6   2    3.47    0.36
   0  -6  -2    3.35    0.31
   0  -6   2    3.36    0.32
   0  -6  -2    4.00    0.34
   0  -6   2    3.45    0.51
   0  -6   2    3.65    0.34
   0  -6  -2    3.36    0.47
  -1  -6  -2    5.90    0.44
   1  -6   2    6.10    0.43
  -1  -6  -2    6.36    0.44
   1  -6   2    5.79    0.59
   1  -6   2    6.13    0.46
  -1  -6  -2    6.04    0.57
  -1   6  -2    5.61    0.38
  -1   6  -2    5.83    0.38
   2  -6   2    1.60    0.40
   2  -6   2    1.58    0.21
   2  -6   2    1.83    0.28
   2  -6   2    1.78    0.30
  -2   6  -2    1.85    0.20
  -2   6  -2    1.65    0.17
  -3   6  -2    1.89    0.14
  -6   0   3    2.81    0.26
   6   0  -3    2.80    0.26
   6   0  -3    3.28    0.22
   6   0  -3    2.56    0.26
  -6   0   3    2.41    0.26
   6   0  -3    3.52    0.37
  -6   0   3    2.73    0.27
   5   0  -3    1.85    0.24
  -5   0   3    1.83    0.38
  -5   0   3    1.69    0.26
   5   0  -3    1.30    1.13
   5   0  -3    1.94    0.26
   5   0  -3    2.11    0.60
   5   0  -3    1.69    0.22
   5   0  -3    1.56    0.21
   5   0  -3    1.74    0.28
  -4   0   3    8.15    0.56
  -4   0   3    8.86    0.59
  -4   0   3    7.38    0.54
  -4   0   3    7.50    0.53
   4   0  -3    7.54    0.54
   4   0  -3    7.71    0.48
   4   0  -3    8.01    0.49
  -4   0   3    8.27    0.60
  -4   0   3    7.93    0.53
   4   0  -3    7.82    0.59
   4   0  -3    7.46    0.50
  -4   0   3    7.02    0.63
   3   0  -3    3.82    0.36
   3   0  -3    4.63    0.35
   3   0  -3    3.81    2.09
   3   0  -3    4.67    0.28
  -3   0   3    4.59    0.38
  -3   0   3    5.37    0.45
   3   0  -3    4.72    2.22
   3   0  -3    4.34    0.30
  -3   0   3    4.53    0.36
  -3   0   3    4.66    0.35
   3   0  -3    4.91    0.44
  -3   0   3    4.64    0.37
  -3   0   3    5.15    0.43
   3   0  -3    4.07    0.38
  -3   0   3    4.62    0.37
  -3   0   3    3.78    1.88
   3   0  -3    3.57    1.88
  -2   0   3   14.72    0.80
   2   0  -3   14.13    0.80
  -2   0   3   11.87    1.90
  -2   0   3   13.74    0.78
   2   0  -3   13.87    0.85
   2   0  -3   13.84    1.93
  -2   0   3   13.07    2.79
  -2   0   3   13.78    1.85
   2   0  -3   11.85    1.90
   2   0  -3   13.56    1.10
   2   0  -3   13.11    2.03
   2   0  -3   12.99    0.81
  -1   0   3  565.68   32.29
   1   0  -3  608.21   32.19
   0   0   3   21.13    1.35
   0   0   3   22.70    1.46
   0   0   3   26.70    2.17
   0   0  -3   26.57    2.16
   0   0  -3   24.31    1.48
   0   0  -3   23.31    1.37
   0   0   3   25.73    2.12
   0   0   3   26.11    2.16
   0   0  -3   24.95    1.39
   0   0  -3   23.69    1.36
   0   0  -3   25.59    2.12
   0   0   3   25.45    2.11
   0   0  -3   25.92    2.14
   0   0  -3   27.23    2.19
   0   0   3   23.13    1.37
   1   0   3  120.07    6.61
   1   0   3  118.97    7.74
  -1   0  -3  124.12    6.53
  -1   0  -3  117.31    7.75
   1   0   3  132.84    7.69
   1   0   3  134.02    7.68
  -1   0  -3  117.06    6.53
   1   0   3  115.63    6.53
  -1   0  -3  111.57    6.53
  -1   0  -3  123.11    6.55
  -1   0  -3  133.62    7.65
   1   0   3  117.01    7.76
   1   0   3  111.76    6.54
   1   0   3  117.16    6.53
  -1   0  -3  115.93    7.71
  -2   0  -3   10.49    1.63
   2   0   3    9.32    1.49
   2   0   3    8.90    0.48
  -2   0  -3    8.58    0.52
  -2   0  -3    8.80    0.63
   2   0   3    8.86    0.53
  -2   0  -3   10.05    1.52
   2   0   3    7.66    1.63
   2   0   3    9.14    0.51
  -2   0  -3    8.74    0.66
   2   0   3    7.66    1.59
  -2   0  -3    7.63    1.61
   2   0   3    9.38    1.55
   2   0   3    8.55    0.53
  -3   0  -3  364.70   17.95
  -3   0  -3  373.54   18.51
   3   0   3  286.16   21.33
   3   0   3  304.78   17.94
  -3   0  -3  367.50   20.94
   3   0   3  328.74   17.93
  -3   0  -3  306.24   17.93
   3   0   3  348.77   20.95
  -3   0  -3  289.47   23.24
   3   0   3  335.09   17.92
  -3   0  -3  329.04   17.97
   3   0   3  327.38   17.91
   3   0   3  341.48   17.96
  -3   0  -3  315.59   17.95
  -3   0  -3  357.90   17.91
   4   0   3    3.48    0.32
  -4   0  -3    3.42    0.33
   4   0   3    3.68    0.33
  -4   0  -3    3.04    0.39
  -4   0  -3    3.47    0.40
   4   0   3    3.08    0.36
  -4   0  -3    3.97    0.37
   4   0   3    3.34    0.27
  -4   0  -3    3.58    0.61
  -4   0  -3    4.20    0.39
   4   0   3    3.74    0.31
  -5   0  -3    0.81    0.20
  -5   0  -3    0.95    0.26
   5   0   3    0.51    0.28
   5   0   3    0.55    0.20
   5   0   3    0.63    0.15
   5   0   3    0.40    0.19
   5   0   3    0.62    0.16
   5   0   3    0.32    0.15
  -5   0  -3    0.58    0.23
  -5   0  -3    0.67    0.21
  -5   0  -3    0.39    0.21
  -6   0  -3    3.08    0.29
   6   0   3    3.48    0.25
  -6   0  -3    2.47    0.44
   6   0   3    3.67    0.32
   6   0   3    3.57    0.33
  -6   0  -3    3.84    0.31
   6   0   3    3.24    0.44
  -6  -1   3    4.52    0.32
  -6  -1   3    4.45    0.35
  -6  -1   3    4.72    0.35
   6  -1  -3    4.55    0.34
   6  -1  -3    4.76    0.34
  -6   1   3    4.26    0.33
  -6   1   3    4.44    0.33
  -6   1   3    5.18    0.39
   6   1  -3    4.13    0.33
  -6   1   3    4.41    0.34
   6   1  -3    4.28    0.35
   6   1  -3    4.21    0.29
   6   1  -3    3.31    0.40
   6   1  -3    4.86    0.34
  -5  -1   3    6.43    0.46
   5  -1  -3    5.80    0.45
   5  -1  -3    6.05    0.46
   5  -1  -3    5.92    0.60
  -5  -1   3    6.40    0.52
   5  -1  -3    5.87    0.66
  -5  -1   3    6.79    0.56
   5  -1  -3    6.22    0.60
   5  -1  -3    6.12    0.46
  -5  -1   3    6.12    0.46
  -5  -1   3    6.79    0.49
   5  -1  -3    6.09    0.41
  -5  -1   3    6.20    0.46
   5   1  -3    5.67    0.40
  -5   1   3    5.77    0.46
   5   1  -3    5.81    0.41
   5   1  -3    5.07    0.78
  -5   1   3    6.14    0.46
   5   1  -3    5.76    0.40
  -5   1   3    6.54    0.51
  -5   1   3    5.87    0.44
   5   1  -3    6.13    0.46
  -4  -1   3    3.37    0.34
  -4  -1   3    3.63    0.35
  -4  -1   3    3.48    0.32
  -4  -1   3    3.00    0.47
  -4  -1   3    3.62    0.39
  -4  -1   3    3.50    0.36
   4  -1  -3    3.05    0.41
   4  -1  -3    3.38    0.53
   4  -1  -3    3.14    0.27
   4  -1  -3    2.93    0.48
   4  -1  -3    3.22    0.39
  -4  -1   3    2.90    0.46
   4  -1  -3    3.86    0.29
   4  -1  -3    2.96    0.32
   4   1  -3    3.01    0.30
   4   1  -3    3.04    0.27
   4   1  -3    2.71    0.24
   4   1  -3    3.39    0.37
  -4   1   3    3.35    0.31
   4   1  -3    3.12    0.39
  -4   1   3    3.26    0.30
   4   1  -3    3.31    0.60
  -4   1   3    3.44    0.41
  -4   1   3    3.15    0.33
  -4   1   3    3.32    0.33
  -3  -1   3  136.04    6.99
  -3  -1   3  134.20    6.99
   3  -1  -3  115.28   10.17
   3  -1  -3  115.23    7.09
  -3  -1   3  127.86    6.97
  -3  -1   3  127.43    6.97
   3  -1  -3  129.46   10.76
  -3  -1   3  135.43    6.97
   3  -1  -3  134.29    6.93
   3  -1  -3  116.86   10.38
  -3  -1   3  125.01    6.98
  -3  -1   3  129.86    6.97
   3  -1  -3  129.43    7.01
   3  -1  -3  127.17    6.96
  -3  -1   3  127.12    7.03
   3  -1  -3  128.05    6.93
   3  -1  -3  119.50    6.94
   3  -1  -3  132.21    6.94
  -3  -1   3  137.14    6.97
   3  -1  -3  133.65    6.96
  -3   1   3  135.39    6.74
   3   1  -3  134.12    6.91
  -3   1   3  127.40    6.78
  -3   1   3  112.31   10.08
  -3   1   3  127.06    6.82
   3   1  -3  111.67    6.80
  -3   1   3  131.06    6.76
  -3   1   3  116.30    6.76
  -3   1   3  130.59    6.73
   3   1  -3  138.11    6.80
  -3   1   3  122.24    6.79
  -3   1   3  117.07    6.84
   3   1  -3  116.49    9.43
   3   1  -3  125.83    6.79
   3   1  -3  123.38    6.74
  -3   1   3  122.51    6.77
   3   1  -3  122.93    6.73
  -2  -1   3   60.75    3.24
  -2  -1   3   61.83    3.24
   2  -1  -3   61.49    3.23
  -2  -1   3   58.66    3.29
  -2  -1   3   52.52    4.51
   2  -1  -3   58.55    5.88
  -2  -1   3   61.22    3.27
   2  -1  -3   62.73    3.27
  -2  -1   3   51.37    4.32
   2  -1  -3   53.05    5.03
   2  -1  -3   60.20    5.01
   2  -1  -3   60.72    5.07
  -2  -1   3   64.74    3.62
  -2  -1   3   64.50    3.42
   2   1  -3   59.52    3.26
   2   1  -3   67.11    3.30
  -2   1   3   54.34    5.03
  -2   1   3   53.78    6.08
  -2   1   3   52.92    5.06
   2   1  -3   65.27    3.38
   2   1  -3   56.33    4.73
  -2   1   3   59.43    4.96
  -2   1   3   63.27    3.25
  -2   1   3   62.32    3.26
   2   1  -3   65.48    3.72
  -2   1   3   61.15    3.28
   1  -1  -3  209.34   12.59
   1  -1  -3  206.70   12.58
  -1   1   3  226.45   14.50
   1   1  -3  258.41   14.31
   0  -1   3   22.88    1.33
   0  -1  -3   23.89    1.33
   0  -1  -3   23.33    1.33
   0  -1  -3   24.24    2.13
   0  -1   3   22.59    1.33
   0  -1  -3   27.23    2.12
   0  -1   3   25.61    2.26
   0  -1  -3   21.82    1.34
   0  -1   3   27.59    2.22
   0  -1  -3   23.85    2.17
   0  -1  -3   22.51    1.36
   0  -1   3   27.19    2.18
   0  -1  -3   22.61    1.33
   0  -1  -3   26.90    2.13
   0  -1   3   25.44    2.29
   0  -1   3   23.68    1.36
   0   1  -3   26.93    2.18
   0   1  -3   24.06    1.35
   0   1   3   22.07    1.44
   0   1  -3   24.80    1.35
   0   1   3   25.71    2.08
   0   1  -3   26.66    2.32
   0   1  -3   25.39    1.34
   0   1  -3   23.76    2.22
   0   1   3   22.86    1.35
   0   1   3   25.52    2.23
   0   1   3   22.52    1.36
   0   1   3   25.13    2.18
   0   1   3   24.95    2.09
   0   1  -3   24.52    1.37
   0   1  -3   25.05    1.54
   0   1   3   26.01    1.35
  -1  -1  -3  210.87   11.35
   1  -1   3  195.71   11.37
   1  -1   3  184.57   12.82
   1  -1   3  227.63   12.78
   1  -1   3  232.66   12.83
  -1   1  -3  222.58   11.75
  -1   1  -3  200.74   13.29
   1   1   3  214.46   12.86
   1   1   3  206.44   11.76
  -1   1  -3  215.06   13.03
  -1   1  -3  222.22   11.75
  -1   1  -3  219.46   11.77
  -1   1  -3  229.33   11.75
  -1   1  -3  203.09   13.30
   1   1   3  227.65   11.90
  -1   1  -3  233.39   13.23
   2  -1   3   11.99    2.32
   2  -1   3   12.43    2.25
   2  -1   3   14.12    0.80
   2  -1   3   14.56    2.14
   2  -1   3   13.10    0.80
   2  -1   3   15.57    0.79
  -2  -1  -3   14.30    0.79
   2  -1   3   13.78    0.81
   2  -1   3   12.96    0.76
  -2  -1  -3   14.42    0.78
   2  -1   3   14.81    2.10
  -2  -1  -3   16.28    1.81
  -2  -1  -3   14.12    0.81
  -2  -1  -3   13.14    0.80
   2   1   3   15.41    0.83
   2   1   3   13.83    0.85
  -2   1  -3   14.91    0.83
   2   1   3   12.52    1.98
   2   1   3   16.44    1.90
   2   1   3   15.01    1.05
   2   1   3   14.87    2.01
   2   1   3   17.21    0.87
  -2   1  -3   13.91    0.84
  -2   1  -3   14.46    0.85
  -2   1  -3   14.83    2.09
   2   1   3   16.22    1.84
  -2   1  -3   15.52    2.23
  -2   1  -3   13.99    0.84
  -2   1  -3   12.78    2.32
   3  -1   3    7.65    0.49
  -3  -1  -3    7.95    0.46
  -3  -1  -3    7.25    0.54
   3  -1   3    5.90    3.56
  -3  -1  -3    6.63    0.53
  -3  -1  -3    7.53    0.52
  -3  -1  -3    7.42    0.55
   3  -1   3    7.67    0.47
  -3  -1  -3    7.87    0.49
   3  -1   3    8.09    0.46
   3  -1   3    7.54    0.64
   3  -1   3    7.40    2.50
  -3  -1  -3    7.57    0.60
  -3  -1  -3    6.44    0.56
  -3  -1  -3    7.05    0.45
   3  -1   3    7.84    0.49
   3  -1   3    6.98    0.53
  -3   1  -3    6.80    0.78
  -3   1  -3    8.11    0.50
  -3   1  -3    7.08    0.57
  -3   1  -3    8.13    0.55
   3   1   3    8.15    0.46
  -3   1  -3    6.89    0.48
  -3   1  -3    8.19    0.47
  -3   1  -3    7.49    0.54
   3   1   3    8.35    2.05
  -3   1  -3    7.88    2.73
  -3   1  -3    8.24    0.49
  -3   1  -3    8.11    0.50
  -3   1  -3    7.13    0.59
   3   1   3    6.41    0.67
  -3   1  -3    7.51    1.10
   3   1   3    7.41    0.48
  -4  -1  -3   58.22    3.18
  -4  -1  -3   58.41    3.15
   4  -1   3   60.64    3.12
   4  -1   3   57.06    3.16
  -4  -1  -3   57.83    3.16
   4  -1   3   53.03    3.12
   4  -1   3   50.57    3.20
   4   1   3   51.58    2.95
   4   1   3   53.93    2.91
  -4   1  -3   45.36    2.94
   4   1   3   58.91    2.93
  -4   1  -3   55.68    2.97
   4   1   3   57.89    2.98
  -4   1  -3   48.44    2.91
   4   1   3   57.05    2.93
  -4   1  -3   47.60    2.96
  -5  -1  -3    8.96    0.68
   5  -1   3    9.47    0.59
   5  -1   3    9.34    0.64
   5  -1   3    9.39    0.79
   5  -1   3    8.31    0.80
   5  -1   3   10.12    0.70
  -5  -1  -3    9.17    0.65
  -5  -1  -3   10.67    0.67
  -5  -1  -3    9.77    0.70
  -5  -1  -3    9.31    0.64
   5  -1   3    9.32    0.66
   5  -1   3    9.64    0.63
   5   1   3    9.79    0.69
  -5   1  -3   10.66    0.69
   5   1   3    8.90    0.65
  -5   1  -3    8.25    0.79
   5   1   3    9.75    0.59
  -5   1  -3    9.97    0.71
  -5   1  -3   10.02    0.66
   5   1   3    9.47    0.61
   5   1   3    8.41    0.76
   5   1   3    9.48    0.60
  -5   1  -3    9.55    0.66
  -6  -1  -3    3.17    0.34
  -6  -1  -3    3.06    0.27
   6  -1   3    3.36    0.30
  -6  -1  -3    3.40    0.35
   6  -1   3    3.26    0.39
   6  -1   3    3.39    0.31
   6   1   3    3.12    0.31
  -6   1  -3    2.67    0.28
   6   1   3    3.70    0.36
   6   1   3    3.77    0.48
  -6   1  -3    3.16    0.28
   6   1   3    2.86    0.23
  -6  -2   3    9.04    0.56
   6  -2  -3   10.26    0.64
  -6  -2   3    8.05    0.60
   6  -2  -3   10.18    0.57
   6   2  -3    7.81    0.58
  -6   2   3    7.49    0.54
   6   2  -3    9.05    0.50
   6   2  -3    8.70    0.51
  -6   2   3    9.06    0.54
   5  -2  -3    9.90    0.71
  -5  -2   3   10.86    0.66
   5  -2  -3    9.18    0.85
   5  -2  -3    8.31    0.71
  -5  -2   3    8.43    0.63
   5   2  -3   11.18    0.66
   5   2  -3   10.79    0.71
   5   2  -3    9.94    0.67
   5   2  -3   10.71    0.66
   5   2  -3   12.09    0.74
  -5   2   3   11.44    0.78
  -4  -2   3   33.26    1.97
  -4  -2   3   35.08    1.95
  -4  -2   3   35.53    1.99
   4  -2  -3   31.86    2.01
  -4  -2   3   33.55    1.96
  -4  -2   3   37.33    1.93
   4  -2  -3   34.82    1.94
  -4  -2   3   34.19    1.94
  -4  -2   3   31.27    1.98
   4  -2  -3   33.32    2.02
  -4  -2   3   35.46    1.98
   4  -2  -3   35.08    1.99
   4  -2  -3   35.89    1.94
  -4   2   3   33.39    1.90
  -4   2   3   35.37    1.86
  -4   2   3   34.65    1.88
   4   2  -3   33.34    1.85
  -4   2   3   36.59    1.85
   4   2  -3   31.77    1.88
   4   2  -3   32.78    1.95
  -4   2   3   36.23    1.93
   4   2  -3   34.09    1.91
   4   2  -3   33.40    1.86
   4   2  -3   30.50    2.31
  -4   2   3   31.96    1.99
  -4   2   3   32.27    1.91
  -4   2   3   32.72    1.93
   3  -2  -3    7.13    0.48
  -3  -2   3    8.03    0.58
   3  -2  -3    6.74    0.57
   3  -2  -3    7.17    0.48
  -3  -2   3    6.55    0.50
  -3  -2   3    7.30    0.49
  -3  -2   3    6.98    0.48
  -3  -2   3    6.65    0.56
   3  -2  -3    7.67    0.54
  -3  -2   3    7.09    0.51
  -3  -2   3    7.40    0.48
  -3  -2   3    6.55    0.52
   3  -2  -3    6.85    0.52
   3  -2  -3    7.74    0.50
  -3  -2   3    7.43    0.49
   3  -2  -3    7.19    0.64
   3  -2  -3    6.35    0.63
   3   2  -3    7.00    0.43
  -3   2   3    7.61    0.49
  -3   2   3    7.58    0.46
   3   2  -3    7.31    0.62
   3   2  -3    7.54    0.51
  -3   2   3    7.29    0.50
  -3   2   3    6.68    0.53
  -3   2   3    7.68    0.45
  -3   2   3    7.86    0.44
   3   2  -3    6.98    0.46
  -3   2   3    6.89    0.58
  -3   2   3    6.64    0.55
  -2  -2   3   27.44    1.45
   2  -2  -3   22.88    1.49
   2  -2  -3   24.08    1.41
  -2  -2   3   26.17    1.41
  -2  -2   3   28.70    2.52
   2  -2  -3   24.54    1.52
   2  -2  -3   22.12    3.37
   2  -2  -3   21.51    3.24
   2  -2  -3   24.39    1.43
  -2  -2   3   27.93    2.43
  -2  -2   3   23.05    1.44
  -2  -2   3   26.56    1.63
  -2  -2   3   25.54    1.47
   2   2  -3   27.47    1.47
  -2   2   3   25.61    1.33
  -2   2   3   22.22    3.34
   2   2  -3   22.23    2.63
  -2   2   3   24.18    1.36
   2   2  -3   25.46    1.33
  -2   2   3   24.40    3.44
   2   2  -3   24.81    1.32
   2   2  -3   28.33    2.67
  -2   2   3   24.15    3.26
  -2   2   3   20.82    3.16
  -2   2   3   22.99    1.37
  -2   2   3   22.31    1.82
   2   2  -3   24.77    1.87
  -2   2   3   24.85    1.40
  -2   2   3   20.97    1.35
  -2   2   3   23.75    1.33
  -2   2   3   24.82    1.34
   1  -2  -3   61.15    4.54
   1  -2  -3   54.01    4.65
  -1  -2   3   58.81    3.19
   1  -2  -3   59.47    3.17
  -1  -2   3   50.64    3.92
   1  -2  -3   57.89    3.23
   1  -2  -3   54.26    4.69
  -1  -2   3   61.69    4.15
   1  -2  -3   61.23    3.13
   1   2  -3   62.28    3.27
  -1   2   3   61.27    3.29
   1   2  -3   68.99    4.52
   1   2  -3   60.35    4.33
  -1   2   3   61.92    4.70
  -1   2   3   54.85    3.27
  -1   2   3   56.84    3.27
   1   2  -3   59.09    3.26
  -1   2   3   54.19    3.57
   1   2  -3   65.27    3.67
   1   2  -3   63.57    3.29
  -1   2   3   60.88    3.32
  -1   2   3   52.98    4.70
   1   2  -3   57.65    4.21
   1   2  -3   62.58    4.34
  -1   2   3   62.03    4.75
   0  -2   3  229.64   12.52
   0  -2   3  219.70   13.82
   0  -2  -3  241.89   12.48
   0  -2  -3  220.54   13.62
   0  -2   3  245.62   12.53
   0   2  -3  213.64   13.78
   0   2  -3  230.98   12.31
   0   2  -3  236.38   12.35
   0   2  -3  233.75   12.32
   0   2  -3  217.06   13.70
   0   2   3  223.05   12.31
   0   2   3  208.68   13.44
   0   2   3  246.95   12.36
   0   2  -3  228.12   12.65
   0   2   3  250.56   13.56
   0   2   3  221.34   12.52
   1  -2   3   91.19    7.02
  -1  -2  -3   95.76    5.20
   1  -2   3  102.44    5.23
  -1  -2  -3   91.32    5.89
  -1  -2  -3   92.27    5.80
  -1  -2  -3  103.29    5.24
  -1   2  -3  100.58    5.72
   1   2   3  102.64    5.69
   1   2   3  100.97    5.72
   1   2   3   93.19    6.53
   1   2   3  101.24    6.52
   1   2   3   98.04    6.64
  -1   2  -3  109.60    5.71
  -1   2  -3  113.91    7.46
  -1   2  -3   95.92    7.54
  -1   2  -3  115.96    7.40
  -1   2  -3  108.86    5.71
   1   2   3  118.88    5.72
  -1   2  -3  109.24    5.72
  -1   2  -3   93.07    7.56
   1   2   3  118.13    5.71
   1   2   3  108.19    6.68
   2  -2   3  163.16    9.61
   2  -2   3  190.96   12.20
   2  -2   3  186.77   12.23
  -2  -2  -3  171.24    9.49
   2  -2   3  176.51    9.48
  -2  -2  -3  184.77    9.55
   2  -2   3  171.53    9.53
  -2  -2  -3  160.89    9.57
  -2   2  -3  190.86   12.34
   2   2   3  182.81    9.48
  -2   2  -3  167.37    9.56
   2   2   3  161.00   10.82
  -2   2  -3  170.47    9.56
  -2   2  -3  174.99    9.50
  -2   2  -3  194.26   12.24
  -2   2  -3  149.93    9.60
  -2   2  -3  183.79    9.50
   2   2   3  181.51    9.53
   2   2   3  152.42   10.94
  -2   2  -3  182.91    9.49
   2   2   3  181.52   10.52
   2   2   3  187.08    9.50
  -2   2  -3  161.34   12.69
  -2   2  -3  185.85    9.58
   2   2   3  173.41   10.62
  -2   2  -3  178.68    9.54
   3  -2   3    3.35    0.40
   3  -2   3    3.91    0.33
  -3  -2  -3    3.78    0.39
   3  -2   3    3.97    0.34
  -3  -2  -3    3.62    0.39
   3  -2   3    3.19    0.49
  -3  -2  -3    3.42    0.36
  -3  -2  -3    3.47    0.38
   3  -2   3    3.99    0.52
   3  -2   3    3.42    0.38
  -3  -2  -3    3.55    0.38
  -3  -2  -3    3.69    0.38
  -3  -2  -3    3.96    0.32
  -3   2  -3    2.79    0.50
  -3   2  -3    3.61    0.27
   3   2   3    3.47    0.25
  -3   2  -3    3.68    0.26
  -3   2  -3    3.00    0.52
  -3   2  -3    3.78    0.34
  -3   2  -3    3.52    0.31
   3   2   3    3.24    0.30
  -3   2  -3    3.41    0.38
   3   2   3    3.50    0.31
  -3   2  -3    3.48    0.29
  -3   2  -3    3.85    0.32
   4  -2   3   49.93    2.96
  -4  -2  -3   52.19    2.99
  -4  -2  -3   53.07    2.96
   4  -2   3   51.58    3.03
  -4  -2  -3   52.32    2.98
  -4  -2  -3   53.03    2.96
  -4  -2  -3   52.97    2.99
   4  -2   3   56.71    2.90
   4  -2   3   49.91    3.00
  -4  -2  -3   54.18    2.97
   4  -2   3   52.98    2.95
   4  -2   3   55.17    3.09
  -4   2  -3   55.23    2.99
   4   2   3   52.01    2.96
  -4   2  -3   53.96    3.07
   4   2   3   53.62    2.95
  -4   2  -3   50.49    3.01
   4   2   3   50.46    2.98
  -4   2  -3   56.73    3.02
   4   2   3   50.97    3.01
  -4   2  -3   56.16    3.04
  -4   2  -3   57.42    2.94
  -5  -2  -3   47.22    2.44
  -5  -2  -3   40.47    2.35
   5  -2   3   41.00    2.36
   5  -2   3   40.46    2.43
  -5   2  -3   41.68    2.34
   5   2   3   40.82    2.38
   5   2   3   37.69    2.42
   5   2   3   40.37    2.30
  -5   2  -3   45.91    2.44
   5   2   3   39.07    2.33
   5   2   3   39.11    2.30
  -5   2  -3   46.48    2.34
   5   2   3   42.52    2.30
  -6  -2  -3    4.76    0.34
   6  -2   3    4.23    0.38
  -6  -2  -3    5.22    0.38
  -6  -2  -3    4.51    0.41
   6  -2   3    4.62    0.41
   6  -2   3    5.19    0.46
   6   2   3    4.35    0.34
   6   2   3    4.96    0.32
  -6   2  -3    5.06    0.35
  -6   2  -3    5.01    0.37
   6  -3  -3    6.99    0.44
  -6  -3   3    6.44    0.40
  -5  -3   3    5.52    0.41
   5  -3  -3    5.49    0.48
   5  -3  -3    5.24    0.42
  -5  -3   3    5.49    0.41
  -5  -3   3    5.00    0.38
  -5  -3   3    4.72    0.45
   5  -3  -3    5.79    0.40
  -5   3   3    4.17    0.42
   5   3  -3    4.97    0.38
  -5   3   3    4.97    0.45
  -5   3   3    4.54    0.34
   5   3  -3    5.16    0.35
  -5   3   3    5.01    0.39
   5   3  -3    5.24    0.34
   4  -3  -3   25.08    1.40
   4  -3  -3   26.25    1.40
  -4  -3   3   23.37    1.39
  -4  -3   3   23.94    1.41
  -4  -3   3   21.06    1.57
   4  -3  -3   24.43    1.49
   4  -3  -3   25.09    1.44
  -4  -3   3   25.39    1.43
  -4  -3   3   24.02    1.43
  -4  -3   3   23.52    1.42
  -4   3   3   23.44    1.44
  -4   3   3   25.00    1.42
  -4   3   3   22.60    1.39
   4   3  -3   22.31    1.35
  -4   3   3   23.40    1.35
  -4   3   3   24.45    1.37
  -4   3   3   22.55    1.43
  -4   3   3   25.09    1.34
   4   3  -3   24.33    1.34
  -4   3   3   25.58    1.35
  -3  -3   3    0.34    0.14
  -3  -3   3    0.50    0.17
  -3  -3   3    0.61    0.18
  -3  -3   3    0.59    0.24
   3  -3  -3    0.57    0.22
   3  -3  -3    0.30    0.25
   3  -3  -3    0.17    0.38
  -3  -3   3    0.46    0.24
   3  -3  -3    0.63    0.26
  -3  -3   3    0.47    0.26
   3  -3  -3    0.56    0.18
  -3   3   3    0.46    0.12
  -3   3   3    0.15    0.14
  -3   3   3    0.44    0.12
  -3   3   3    0.32    0.10
   3   3  -3    0.72    0.27
   3   3  -3    0.44    0.32
  -3   3   3    0.25    0.16
   3   3  -3    0.40    0.16
  -3   3   3    0.30    0.22
  -3   3   3    0.58    0.25
  -2  -3   3   59.40    3.84
  -2  -3   3   72.52    3.80
   2  -3  -3   70.38    3.83
   2  -3  -3   71.19    3.80
   2  -3  -3   70.65    3.79
   2  -3  -3   61.85    3.96
   2  -3  -3   70.04    3.80
  -2  -3   3   69.19    3.87
  -2  -3   3   68.97    3.81
  -2  -3   3   71.36    3.81
  -2  -3   3   68.86    3.83
   2  -3  -3   69.55    3.86
   2  -3  -3   69.34    3.83
  -2  -3   3   72.62    3.82
  -2   3   3   62.95    3.68
   2   3  -3   74.48    3.86
  -2   3   3   63.90    3.70
  -2   3   3   67.85    3.76
  -2   3   3   67.10    3.67
   2   3  -3   69.23    3.66
  -2   3   3   68.49    3.71
  -2   3   3   65.88    3.68
   1  -3  -3   22.84    1.61
   1  -3  -3   26.24    1.50
  -1  -3   3   27.09    1.46
  -1  -3   3   22.19    1.51
   1  -3  -3   26.74    1.52
  -1  -3   3   27.26    1.51
   1  -3  -3   25.33    1.47
   1  -3  -3   26.04    1.45
  -1  -3   3   26.75    1.48
   1  -3  -3   24.73    1.46
  -1  -3   3   24.66    1.83
  -1  -3   3   26.28    1.47
  -1   3   3   25.37    1.46
  -1   3   3   24.13    2.10
   1   3  -3   28.33    1.51
   1   3  -3   29.19    1.47
   1   3  -3   22.39    1.48
  -1   3   3   27.22    1.49
  -1   3   3   28.77    1.54
   1   3  -3   26.72    1.47
   0  -3   3  216.32   12.37
   0  -3   3  226.57   12.27
   0  -3  -3  219.34   12.39
   0  -3   3  224.43   12.25
   0  -3   3  236.35   12.27
   0  -3  -3  245.54   12.31
   0  -3   3  214.78   12.31
   0  -3  -3  233.68   12.29
   0  -3   3  221.24   12.31
   0  -3  -3  222.40   12.25
   0  -3  -3  217.94   12.26
   0  -3   3  236.05   12.27
   0   3  -3  248.24   13.08
   0   3   3  226.18   13.47
   0   3  -3  270.55   13.10
   0   3  -3  240.31   13.13
   0   3  -3  263.60   14.71
   0   3   3  257.54   13.11
   0   3   3  258.01   13.15
   0   3  -3  235.50   13.10
   0   3   3  204.92   14.38
   0   3  -3  223.48   15.99
   0   3  -3  242.87   13.09
   0   3   3  237.72   15.18
  -1  -3  -3   11.23    0.78
   1  -3   3   11.35    0.81
  -1  -3  -3   11.26    0.77
   1  -3   3   11.55    0.71
  -1  -3  -3   13.04    0.73
  -1  -3  -3   12.13    0.91
   1  -3   3   10.75    0.80
   1  -3   3   11.87    0.82
  -1  -3  -3   12.99    0.75
   1  -3   3   12.18    0.75
   1  -3   3   10.06    0.74
   1  -3   3   11.91    0.72
  -1   3  -3   14.46    2.42
  -1   3  -3   13.55    0.73
  -1   3  -3   13.25    0.78
  -1   3  -3   11.99    0.78
   1   3   3   11.57    0.70
  -1   3  -3   11.37    0.74
   2  -3   3   26.34    1.69
   2  -3   3   30.06    1.79
   2  -3   3   27.78    1.73
   2  -3   3   31.12    1.72
   2  -3   3   30.92    1.82
  -2  -3  -3   33.35    1.90
  -2  -3  -3   29.64    1.72
   2  -3   3   30.91    1.70
  -2  -3  -3   31.69    1.70
  -2  -3  -3   28.32    1.73
   2  -3   3   29.63    1.78
  -2  -3  -3   28.86    1.73
  -2   3  -3   30.32    1.73
  -2   3  -3   29.87    1.77
  -2   3  -3   34.31    1.73
  -2   3  -3   27.68    1.75
   2   3   3   31.21    1.75
  -2   3  -3   30.61    1.73
  -2   3  -3   32.05    1.71
   3  -3   3  195.58   11.00
   3  -3   3  211.06   11.07
  -3  -3  -3  186.99   10.98
   3  -3   3  205.35   11.03
  -3  -3  -3  195.63   10.96
  -3  -3  -3  197.61   10.94
  -3  -3  -3  201.82   10.97
  -3  -3  -3  204.68   11.00
  -3  -3  -3  198.79   10.98
   3  -3   3  219.12   10.94
   3   3   3  213.79   11.23
  -3   3  -3  206.45   11.24
  -3   3  -3  206.40   11.18
  -3   3  -3  201.03   11.30
  -3   3  -3  197.85   11.21
  -3   3  -3  212.42   11.20
  -3   3  -3  210.01   11.18
  -3   3  -3  204.33   11.18
   4  -3   3    6.23    0.53
   4  -3   3    5.24    0.52
  -4  -3  -3    5.71    0.49
   4  -3   3    5.66    0.61
  -4  -3  -3    5.39    0.46
   4  -3   3    4.73    0.87
  -4  -3  -3    5.54    0.47
  -4  -3  -3    5.83    0.45
   4  -3   3    6.32    0.61
  -4  -3  -3    5.62    0.50
  -4   3  -3    6.25    0.43
  -4   3  -3    6.15    0.40
   4   3   3    5.02    0.44
  -4   3  -3    5.91    0.70
  -4   3  -3    4.24    0.82
   4   3   3    5.60    0.39
  -4   3  -3    5.53    0.47
   4   3   3    6.45    0.56
  -4   3  -3    6.82    0.50
  -4   3  -3    5.48    0.43
  -4   3  -3    5.85    0.46
  -5  -3  -3   22.04    1.31
   5  -3   3   21.67    1.33
   5  -3   3   22.29    1.38
  -5  -3  -3   22.03    1.27
  -5  -3  -3   22.50    1.32
   5  -3   3   23.09    1.32
  -5  -3  -3   22.76    1.30
  -5   3  -3   20.96    1.30
   5   3   3   20.53    1.22
   5   3   3   20.65    1.23
  -5   3  -3   22.83    1.24
  -5   3  -3   22.13    1.26
   5   3   3   21.54    1.25
  -5   3  -3   23.18    1.29
   6  -3   3    8.47    0.52
  -6  -3  -3    7.27    0.47
  -6   3  -3    8.80    0.53
   5  -4  -3   12.13    0.66
   5  -4  -3    9.97    0.64
  -5  -4   3   11.65    0.66
  -5  -4   3   11.18    0.66
  -5  -4   3    9.11    0.63
  -5   4   3   10.66    0.64
  -5   4   3   10.81    0.62
   4  -4  -3   12.74    0.83
  -4  -4   3   12.11    0.76
  -4  -4   3   11.40    0.77
  -4  -4   3   12.21    0.76
   4  -4  -3   11.27    0.75
   4  -4  -3   11.06    0.74
  -4  -4   3   12.52    0.75
   4  -4  -3   13.50    0.77
   4   4  -3   12.17    0.72
  -4   4   3   12.97    0.72
  -4   4   3   12.88    0.71
  -4   4   3   12.50    0.78
   4   4  -3   11.05    0.84
  -4   4   3   11.38    0.74
  -4   4   3   12.05    0.73
  -3  -4   3   37.46    2.08
   3  -4  -3   38.86    2.09
   3  -4  -3   36.72    2.16
   3  -4  -3   37.86    2.12
   3  -4  -3   34.79    2.28
  -3  -4   3   34.68    2.10
   3  -4  -3   38.50    2.08
  -3  -4   3   36.27    2.09
  -3  -4   3   36.85    2.10
   3   4  -3   35.93    2.00
  -3   4   3   36.38    2.01
  -3   4   3   41.16    2.44
  -3   4   3   34.82    2.03
  -3   4   3   35.51    2.01
  -3   4   3   34.85    2.10
  -3   4   3   36.36    2.01
  -2  -4   3    5.71    0.58
   2  -4  -3    5.99    0.48
  -2  -4   3    6.53    0.66
   2  -4  -3    6.84    0.54
   2  -4  -3    6.29    0.50
   2  -4  -3    5.65    0.72
   2  -4  -3    7.02    0.47
  -2  -4   3    7.42    0.55
  -2  -4   3    7.32    0.51
  -2  -4   3    6.99    0.48
   2  -4  -3    6.94    0.52
   2  -4  -3    6.82    0.58
  -2  -4   3    6.09    0.53
   2   4  -3    7.03    0.81
  -2   4   3    6.37    0.41
   2   4  -3    6.82    0.40
  -2   4   3    6.30    0.43
  -2   4   3    5.85    0.51
  -2   4   3    5.73    0.48
  -2   4   3    6.21    0.40
   1  -4  -3   34.08    1.88
   1  -4  -3   29.92    1.87
  -1  -4   3   34.11    1.96
  -1  -4   3   29.07    2.11
  -1  -4   3   36.06    1.89
   1  -4  -3   30.92    2.08
   1  -4  -3   35.84    1.84
  -1   4   3   31.12    1.86
  -1   4   3   32.82    1.97
   1   4  -3   38.33    1.86
  -1   4   3   32.73    1.90
   0  -4   3    1.23    0.20
   0  -4   3    1.04    0.25
   0  -4  -3    1.05    0.19
   0  -4  -3    1.01    0.33
   0  -4  -3    1.13    0.23
   0  -4   3    0.89    0.31
   0  -4   3    1.46    0.26
   0  -4  -3    1.95    0.35
   0  -4   3    0.62    0.35
   0  -4  -3    0.69    0.20
   0  -4   3    1.11    0.42
   0  -4  -3    0.75    0.25
   0   4  -3    1.11    0.19
   0   4  -3    1.36    0.20
   0   4  -3    1.35    0.15
   0   4   3    1.46    0.21
   0   4  -3    1.07    0.22
   0   4   3    0.97    0.12
   0   4   3    0.78    0.24
  -1  -4  -3    7.32    0.55
   1  -4   3    6.50    0.50
   1  -4   3    7.54    0.87
  -1  -4  -3    6.72    0.65
  -1  -4  -3    6.12    0.56
  -1   4  -3    7.86    0.48
  -1   4  -3    6.75    0.47
   1   4   3    8.43    0.73
  -1   4  -3    6.36    0.55
   1   4   3    7.10    0.42
   2  -4   3   60.43    4.13
   2  -4   3   73.42    4.01
  -2  -4  -3   75.86    4.10
  -2  -4  -3   74.33    3.92
  -2  -4  -3   65.26    3.94
   2  -4   3   71.52    3.93
  -2  -4  -3   75.47    3.94
   2  -4   3   66.66    3.92
  -2  -4  -3   74.81    3.95
   2  -4   3   71.01    3.99
   2  -4   3   69.18    3.91
   2  -4   3   72.88    3.98
   2   4   3   73.59    4.00
  -2   4  -3   71.81    3.98
  -2   4  -3   65.88    3.93
  -2   4  -3   70.59    3.91
  -2   4  -3   70.54    3.89
  -2   4  -3   73.52    3.90
  -2   4  -3   72.26    3.90
   3  -4   3    6.27    0.83
   3  -4   3    6.94    0.57
  -3  -4  -3    8.10    0.59
   3  -4   3    7.63    0.66
   3  -4   3    8.31    0.66
  -3  -4  -3    8.02    0.58
   3  -4   3    7.61    0.56
  -3  -4  -3    8.14    0.56
  -3  -4  -3    8.16    0.60
  -3   4  -3    7.22    0.56
  -3   4  -3    7.39    0.50
  -3   4  -3    7.49    0.56
  -3   4  -3    7.47    0.49
  -3   4  -3    7.42    0.50
  -3   4  -3    8.89    0.55
   4  -4   3    0.66    0.18
  -4  -4  -3    0.72    0.18
   4  -4   3    0.61    0.20
   4  -4   3    0.91    0.39
  -4  -4  -3    1.24    0.25
  -4  -4  -3    1.14    0.21
  -4   4  -3    0.91    0.12
  -4   4  -3    0.66    0.17
   4   4   3    0.98    0.18
  -4   4  -3    1.17    0.19
  -4   4  -3    0.96    0.16
  -4   4  -3    0.66    0.32
  -5  -4  -3    7.62    0.51
   5  -4   3    7.67    0.51
  -5   4  -3    7.55    0.54
  -5   4  -3    9.78    0.54
  -5   4  -3    8.82    0.56
   4  -5  -3    7.80    0.49
   4  -5  -3    6.74    0.49
  -4  -5   3    6.98    0.48
  -4   5   3    4.97    0.35
  -4   5   3    4.60    0.30
   3  -5  -3   10.49    0.66
  -3  -5   3   11.02    0.72
   3  -5  -3   11.61    0.71
   3  -5  -3   11.05    0.63
  -3  -5   3    9.74    0.67
  -3  -5   3   10.85    0.66
  -3  -5   3    9.40    0.69
   3  -5  -3   11.15    0.73
   3  -5  -3   10.57    0.91
  -3   5   3   10.44    0.63
  -3   5   3   10.95    0.65
  -3   5   3   10.71    0.62
  -3   5   3   10.39    0.68
  -3   5   3   10.77    0.63
   2  -5  -3   35.74    2.13
  -2  -5   3   34.82    2.18
  -2  -5   3   42.88    2.15
  -2   5   3   39.43    2.09
  -2   5   3   36.23    2.09
  -2   5   3   39.37    2.13
  -2   5   3   36.75    2.09
  -1  -5   3    8.15    0.88
  -1  -5   3    8.13    0.59
   1  -5  -3    7.70    0.57
  -1  -5   3    7.08    0.60
   1  -5  -3    6.87    0.58
  -1  -5   3    7.11    0.57
   1  -5  -3    8.13    0.54
   1  -5  -3    7.68    0.54
   1  -5  -3    7.52    0.76
  -1  -5   3    7.83    0.54
  -1   5   3    5.65    1.00
   1   5  -3    7.60    0.47
  -1   5   3    7.26    0.47
  -1   5   3    7.67    0.45
  -1   5   3    7.84    0.55
   0  -5   3    4.46    0.71
   0  -5  -3    5.19    0.46
   0  -5  -3    4.98    0.60
   0  -5   3    5.74    0.47
   0  -5  -3    4.70    0.45
   0  -5  -3    4.83    0.46
   0  -5  -3    5.44    0.41
   0  -5   3    5.01    0.51
   0  -5   3    5.09    0.41
   0   5   3    5.87    0.40
   0   5  -3    5.03    0.50
   0   5  -3    4.93    0.35
   0   5   3    5.34    0.34
   0   5  -3    4.92    0.41
  -1  -5  -3   24.29    1.34
   1  -5   3   23.63    1.35
  -1  -5  -3   23.30    1.53
  -1  -5  -3   22.09    1.35
   1  -5   3   23.09    1.36
   1  -5   3   21.02    1.59
  -1  -5  -3   24.34    1.38
   1  -5   3   22.33    1.34
   1  -5   3   22.54    1.41
  -1   5  -3   21.23    1.21
  -1   5  -3   21.89    1.23
  -1   5  -3   21.48    1.25
  -1   5  -3   21.23    1.34
   2  -5   3   16.89    1.08
  -2  -5  -3   17.78    1.20
  -2  -5  -3   14.66    1.01
   2  -5   3   14.28    0.95
  -2  -5  -3   18.50    1.03
   2  -5   3   18.37    1.01
  -2  -5  -3   15.07    1.02
  -2   5  -3   15.78    1.01
  -2   5  -3   17.12    1.00
  -2   5  -3   17.01    0.96
  -2   5  -3   17.03    0.95
  -2   5  -3   14.13    0.99
  -2   5  -3   17.05    0.97
  -3  -5  -3    1.61    0.27
   3  -5   3    1.23    0.26
  -3  -5  -3    1.50    0.27
  -3  -5  -3    1.10    0.21
   3  -5   3    1.53    0.23
   3  -5   3    0.88    0.32
   3  -5   3    1.32    0.25
   3  -5   3    1.32    0.18
  -3   5  -3    1.33    0.18
  -3   5  -3    0.79    0.20
  -3   5  -3    1.24    0.21
  -3   5  -3    1.32    0.20
  -4  -5  -3    0.18    0.13
   4  -5   3    0.09    0.12
  -4  -5  -3    0.10    0.12
   4  -5   3    0.22    0.18
   4  -5   3    0.22    0.12
  -4   5  -3    0.39    0.19
  -4   5  -3    0.20    0.08
   3  -6  -3    6.60    0.40
  -3   6   3    6.27    0.36
   2  -6  -3    0.24    0.09
   2  -6  -3    0.31    0.23
  -2  -6   3    0.74    0.22
  -2  -6   3    0.45    0.21
  -2  -6   3    0.13    0.14
   2  -6  -3    0.34    0.14
  -2   6   3    0.47    0.12
  -2   6   3    0.21    0.08
   1  -6  -3    3.86    0.31
  -1  -6   3    3.69    0.33
   1  -6  -3    4.09    0.35
  -1  -6   3    4.43    0.38
   1  -6  -3    4.25    0.48
  -1  -6   3    4.02    0.32
  -1   6   3    3.66    0.27
  -1   6   3    3.32    0.31
   0  -6  -3   25.80    1.47
   0  -6   3   25.59    1.45
   0  -6  -3   26.65    1.45
   0  -6   3   26.14    1.50
   0  -6   3   24.75    1.46
   0  -6   3   24.81    1.61
   0   6  -3   20.21    1.15
  -1  -6  -3    1.20    0.21
   1  -6   3    0.74    0.18
   1  -6   3    1.18    0.19
  -1  -6  -3    1.17    0.39
  -1  -6  -3    1.03    0.19
  -1   6  -3    0.97    0.14
  -1   6  -3    0.85    0.15
  -2  -6  -3    7.73    0.74
   2  -6   3    7.19    0.57
  -2  -6  -3    7.85    0.52
   2  -6   3    7.89    0.50
   2  -6   3    8.72    0.67
  -2   6  -3    7.86    0.46
  -2   6  -3    7.02    0.48
  -3   6  -3    1.54    0.13
   6   0  -4    3.71    0.29
  -6   0   4    3.18    0.27
  -6   0   4    3.58    0.29
  -6   0   4    4.00    0.52
   6   0  -4    2.85    0.33
  -6   0   4    2.95    0.28
   6   0  -4    3.38    0.24
   6   0  -4    3.26    0.27
   5   0  -4   58.65    3.26
   5   0  -4   59.36    3.29
  -5   0   4   63.26    3.32
   5   0  -4   60.97    3.29
   5   0  -4   50.68    3.36
   5   0  -4   60.21    3.26
  -5   0   4   64.13    3.32
  -5   0   4   61.58    3.31
  -5   0   4   60.23    3.30
   5   0  -4   57.33    3.26
  -5   0   4   58.65    3.28
  -4   0   4    9.66    0.81
   4   0  -4    9.48    0.87
   4   0  -4   10.36    0.73
  -4   0   4   10.33    0.66
  -4   0   4   11.05    0.69
   4   0  -4   11.20    0.62
   4   0  -4    9.15    0.62
  -4   0   4    9.49    0.67
   3   0  -4    0.47    0.16
  -3   0   4    0.26    0.16
   3   0  -4    0.33    0.19
  -3   0   4    0.29    0.15
   3   0  -4    0.26    0.12
  -3   0   4    0.30    0.14
   3   0  -4    0.52    1.62
  -3   0   4    0.49    0.19
  -3   0   4    0.53    0.18
   3   0  -4    0.36    0.08
   3   0  -4    0.48    0.10
  -2   0   4   75.22    6.28
  -2   0   4   72.94    6.30
  -2   0   4   80.54    4.41
   2   0  -4   86.76    6.34
  -2   0   4   83.68    4.38
  -2   0   4   88.53    6.27
   2   0  -4   83.56    4.36
  -2   0   4   77.43    6.03
   2   0  -4   78.31    4.85
   2   0  -4   79.87    4.48
   2   0  -4   78.49    4.40
  -1   0   4  104.50    5.76
  -1   0   4  106.98    7.29
   1   0  -4  104.24    7.24
   1   0  -4  104.76    5.74
  -1   0   4  112.01    7.06
   1   0  -4   99.16    7.13
   1   0  -4  107.47    5.77
  -1   0   4  107.19    7.34
   1   0  -4  122.45    7.25
   1   0  -4  107.34    5.82
   1   0  -4  102.28    5.74
   1   0  -4   97.55    5.75
  -1   0   4  101.64    5.77
  -1   0   4   99.82    5.97
  -1   0   4  117.17    7.17
   1   0  -4  104.85    6.05
   0   0  -4   74.39    5.00
   0   0   4   62.95    3.78
   0   0  -4   72.53    4.96
   0   0  -4   68.40    3.77
   0   0   4   71.79    5.00
   0   0  -4   65.33    3.93
   0   0   4   75.25    5.05
   0   0  -4   70.24    4.96
   0   0   4   71.88    4.95
   0   0   4   67.12    3.76
   0   0  -4   66.17    3.76
   0   0  -4   67.51    3.80
   0   0   4   73.67    4.98
   0   0   4   63.47    3.91
   0   0  -4   75.44    5.05
   0   0   4   72.94    3.78
   0   0  -4   66.45    3.78
   0   0  -4   64.40    3.76
  -1   0  -4  125.54    7.14
  -1   0  -4  129.26    8.73
  -1   0  -4  123.47    7.23
  -1   0  -4  124.76    7.13
  -1   0  -4  131.28    7.14
   1   0   4  129.21    7.23
   1   0   4  128.05    8.78
   1   0   4  152.54    8.72
   1   0   4  128.29    7.13
  -1   0  -4  134.11    8.85
   1   0   4  146.54    8.62
   1   0   4  128.60    8.72
  -1   0  -4  144.27    8.56
   1   0   4  120.38    7.15
  -1   0  -4  131.08    7.16
  -2   0  -4   32.67    3.86
  -2   0  -4   34.56    2.05
   2   0   4   38.27    2.04
  -2   0  -4   39.03    2.06
  -2   0  -4   38.36    2.15
  -2   0  -4   43.01    3.69
   2   0   4   41.02    3.68
   2   0   4   32.31    3.90
   2   0   4   39.95    3.67
   2   0   4   36.67    2.06
   2   0   4   31.97    3.79
   2   0   4   39.07    2.04
  -2   0  -4   36.80    2.05
   2   0   4   35.67    2.04
  -2   0  -4   37.91    2.04
   3   0   4    2.72    0.24
  -3   0  -4    3.02    0.22
  -3   0  -4    2.59    1.92
  -3   0  -4    2.60    0.23
   3   0   4    2.50    0.30
   3   0   4    2.97    0.91
  -3   0  -4    2.88    0.35
   3   0   4    2.51    0.35
  -3   0  -4    1.89    0.42
  -3   0  -4    2.67    0.38
  -3   0  -4    2.32    0.43
  -3   0  -4    1.94    0.34
  -3   0  -4    3.03    0.53
  -3   0  -4    2.66    0.31
   3   0   4    2.25    0.24
   3   0   4    2.71    0.21
  -3   0  -4    2.33    0.34
  -3   0  -4    3.05    0.27
   4   0   4   19.96    1.20
  -4   0  -4   18.80    1.19
  -4   0  -4   21.99    1.39
   4   0   4   19.56    1.19
   4   0   4   20.92    1.15
  -4   0  -4   20.33    1.23
  -4   0  -4   18.87    1.23
   4   0   4   21.14    1.17
   4   0   4   19.65    1.22
   5   0   4   18.89    1.12
  -5   0  -4   20.69    1.16
   5   0   4   19.56    1.20
  -5   0  -4   20.38    1.21
   5   0   4   17.15    1.26
   5   0   4   18.42    1.15
  -5   0  -4   18.95    1.17
   5   0   4   19.72    1.12
  -5   0  -4   17.87    1.19
   5   0   4   19.51    1.13
  -5   0  -4   22.03    1.19
  -6   0  -4    2.10    0.42
   6   0   4    1.76    0.19
  -6   0  -4    2.20    0.25
   6   0   4    1.94    0.25
   6   0   4    2.03    0.30
  -6   0  -4    1.89    0.21
   6   0   4    1.89    0.37
   6  -1  -4   20.82    1.14
  -6  -1   4   20.29    1.21
  -6  -1   4   18.89    1.13
   6   1  -4   19.99    1.06
   6   1  -4   20.15    1.08
  -6   1   4   20.61    1.12
  -6   1   4   18.76    1.09
   6   1  -4   19.90    1.09
  -6   1   4   16.29    1.08
  -6   1   4   18.25    1.10
   6   1  -4   18.76    1.07
  -5  -1   4   38.82    2.55
  -5  -1   4   43.78    2.49
   5  -1  -4   38.39    2.54
  -5  -1   4   45.40    2.45
  -5  -1   4   44.96    2.47
   5  -1  -4   46.90    2.40
  -5  -1   4   44.34    2.44
   5  -1  -4   45.13    2.44
   5  -1  -4   43.11    2.42
  -5  -1   4   45.31    2.46
   5  -1  -4   45.10    2.44
   5   1  -4   37.29    2.52
  -5   1   4   41.32    2.42
   5   1  -4   43.65    2.40
   5   1  -4   42.78    2.37
   5   1  -4   45.70    2.40
  -5   1   4   42.00    2.40
   5   1  -4   43.90    2.38
  -5   1   4   47.49    2.44
  -5   1   4   42.40    2.44
   5   1  -4   43.38    2.37
  -4  -1   4   32.60    1.80
   4  -1  -4   31.30    1.87
  -4  -1   4   30.99    1.83
  -4  -1   4   31.17    1.77
   4  -1  -4   33.01    1.74
   4  -1  -4   31.15    1.76
   4  -1  -4   30.12    1.76
   4  -1  -4   28.10    2.26
  -4  -1   4   31.40    1.78
   4  -1  -4   30.19    1.83
   4  -1  -4   32.59    1.73
  -4  -1   4   31.72    1.76
  -4  -1   4   29.84    1.89
   4   1  -4   28.29    1.73
  -4   1   4   32.73    1.80
  -4   1   4   30.37    1.79
   4   1  -4   32.29    1.75
  -4   1   4   35.77    1.76
  -4   1   4   28.87    1.77
   4   1  -4   31.12    2.01
   4   1  -4   31.62    1.88
   4   1  -4   31.36    1.83
   4   1  -4   30.59    1.73
  -4   1   4   30.14    1.80
  -3  -1   4   47.02    2.48
  -3  -1   4   47.44    2.49
   3  -1  -4   44.06    2.46
   3  -1  -4   44.79    2.46
  -3  -1   4   46.43    2.47
  -3  -1   4   44.53    2.46
   3  -1  -4   46.03    2.51
   3  -1  -4   46.22    2.44
   3  -1  -4   42.23    2.62
   3  -1  -4   46.66    2.44
  -3  -1   4   42.23    2.47
   3  -1  -4   41.61    2.50
  -3  -1   4   42.78    2.54
  -3  -1   4   41.04    2.46
   3  -1  -4   40.38    2.54
  -3  -1   4   49.17    2.50
  -3  -1   4   41.48    2.47
   3  -1  -4   46.46    2.44
   3   1  -4   44.12    2.62
  -3   1   4   44.66    2.46
  -3   1   4   44.77    2.50
  -3   1   4   43.71    2.48
  -3   1   4   41.97    2.48
  -3   1   4   46.32    2.44
   3   1  -4   45.83    2.51
  -3   1   4   45.17    2.49
  -3   1   4   46.23    2.44
  -3   1   4   47.15    2.44
   3   1  -4   43.88    2.44
   3   1  -4   42.76    2.47
  -3   1   4   42.54    2.53
  -3   1   4   43.85    2.52
   3   1  -4   48.64    2.50
   3   1  -4   41.26    2.45
   2  -1  -4  123.34    6.90
  -2  -1   4  143.60    8.86
   2  -1  -4  133.36    9.28
  -2  -1   4  142.94    8.79
  -2  -1   4  120.21    7.11
  -2  -1   4  121.65    6.91
  -2  -1   4  116.44    8.74
   2  -1  -4  127.79    6.95
   2  -1  -4  121.05    9.40
  -2  -1   4  132.57    7.12
  -2  -1   4  129.57    6.95
  -2  -1   4  133.52    7.37
   2  -1  -4  120.09    9.50
   2  -1  -4  128.59    6.91
  -2  -1   4  128.97    6.92
   2  -1  -4  135.10    9.23
  -2  -1   4  113.79    8.78
   2  -1  -4  124.98    7.04
  -2   1   4  123.25    6.91
  -2   1   4  121.37    6.94
   2   1  -4  122.35    6.88
   2   1  -4  137.49    7.02
  -2   1   4  125.20    9.03
   2   1  -4  131.90    7.44
  -2   1   4  122.48    7.30
  -2   1   4  114.17    9.17
  -2   1   4  136.39    6.88
  -2   1   4  126.68    6.88
   2   1  -4  135.93    6.93
  -2   1   4  139.61    9.31
   2   1  -4  117.38    6.88
  -1  -1   4   66.34    3.55
  -1  -1   4   67.34    4.94
   1  -1  -4   72.42    5.00
  -1  -1   4   68.14    4.90
  -1  -1   4   59.85    3.44
   1  -1  -4   58.39    3.45
   1  -1  -4   57.74    4.89
   1  -1  -4   62.78    3.54
  -1  -1   4   62.89    3.47
  -1  -1   4   63.95    3.46
   1  -1  -4   65.64    3.49
   1  -1  -4   58.93    4.92
   1   1  -4   76.35    5.12
  -1   1   4   63.05    5.24
  -1   1   4   67.65    5.03
   1   1  -4   69.84    3.71
   1   1  -4   69.69    5.14
  -1   1   4   62.19    5.28
  -1   1   4   66.40    3.74
   1   1  -4   67.77    3.71
  -1   1   4   68.26    3.72
  -1   1   4   73.37    5.20
  -1   1   4   66.21    3.94
   1   1  -4   70.09    4.05
   1   1  -4   63.07    3.69
   1   1  -4   66.32    5.03
   1   1  -4   73.03    3.79
   0  -1   4  336.75   20.67
   1  -1   4  107.06    8.13
  -1  -1  -4  111.07    6.39
   1  -1   4  111.04    6.40
  -1  -1  -4  122.93    6.37
  -1  -1  -4  117.13    6.39
  -1  -1  -4  112.15    6.38
   1  -1   4  109.03    8.29
   1  -1   4  113.63    6.38
   1  -1   4  131.05    8.07
  -1  -1  -4  118.95    7.87
   1  -1   4  127.79    8.00
  -1  -1  -4  133.19    7.82
  -1   1  -4  132.26    8.06
  -1   1  -4  119.07    6.41
  -1   1  -4  110.38    8.24
   1   1   4  130.99    7.81
  -1   1  -4  115.83    6.39
  -1   1  -4  112.81    8.31
  -1   1  -4  117.40    6.40
   1   1   4  108.67    6.40
   1   1   4  130.11    7.92
  -1   1  -4  114.77    6.41
   1   1   4  117.65    7.93
  -1   1  -4  112.53    6.43
  -1   1  -4  135.46    8.17
   1   1   4  118.13    7.87
   1   1   4  106.29    6.42
   1   1   4  115.44    6.57
  -1   1  -4  115.47    6.63
   2  -1   4   76.70    6.18
   2  -1   4   67.11    3.69
  -2  -1  -4   67.59    3.68
   2  -1   4   67.90    3.67
  -2  -1  -4   59.06    5.48
   2  -1   4   59.05    6.12
  -2  -1  -4   71.59    3.66
  -2  -1  -4   58.69    5.44
   2  -1   4   68.80    3.66
   2  -1   4   76.16    5.85
  -2  -1  -4   65.03    3.67
  -2  -1  -4   69.63    3.67
  -2   1  -4   64.78    3.63
  -2   1  -4   69.55    3.63
   2   1   4   67.76    3.62
  -2   1  -4   68.33    3.65
   2   1   4   65.98    3.63
  -2   1  -4   58.23    6.07
   2   1   4   62.49    5.56
   2   1   4   67.66    3.89
   2   1   4   62.70    3.62
   2   1   4   60.41    5.60
  -2   1  -4   76.70    5.80
  -2   1  -4   70.03    6.33
  -2   1  -4   67.94    3.63
   2   1   4   65.50    3.65
   2   1   4   76.05    5.37
  -2   1  -4   58.87    6.05
  -2   1  -4   67.95    3.62
  -3  -1  -4   11.56    0.73
   3  -1   4   13.11    0.74
   3  -1   4   11.04    0.76
  -3  -1  -4   11.33    0.82
  -3  -1  -4   12.31    0.70
  -3  -1  -4   12.34    0.76
  -3  -1  -4   10.22    0.90
   3  -1   4   12.51    0.72
   3  -1   4   12.39    3.56
   3  -1   4   10.99    0.85
  -3  -1  -4   11.37    0.72
  -3  -1  -4   12.58    0.78
   3  -1   4   11.72    0.90
   3  -1   4   12.46    0.70
  -3  -1  -4   11.53    0.77
  -3  -1  -4   12.21    0.78
  -3  -1  -4   11.81    0.80
  -3   1  -4   13.26    0.76
  -3   1  -4   12.61    0.80
  -3   1  -4   13.10    0.81
  -3   1  -4   11.86    0.78
   3   1   4   12.42    0.78
  -3   1  -4   12.17    0.82
  -3   1  -4   13.73    0.76
   3   1   4   12.98    0.73
  -3   1  -4   14.22    0.78
   3   1   4   13.96    0.85
   3   1   4   11.79    0.81
   3   1   4   10.85    0.84
  -3   1  -4   11.15    0.84
  -4  -1  -4   69.28    3.86
   4  -1   4   58.65    4.03
   4  -1   4   70.05    3.81
  -4  -1  -4   67.57    3.86
   4  -1   4   71.60    3.81
   4  -1   4   68.16    3.97
  -4  -1  -4   70.07    3.88
  -4  -1  -4   71.31    3.87
  -4  -1  -4   73.13    3.87
   4  -1   4   66.74    3.85
   4  -1   4   69.67    3.86
   4  -1   4   74.30    3.82
  -4  -1  -4   72.96    3.87
  -4   1  -4   68.36    3.82
   4   1   4   70.65    3.83
   4   1   4   70.16    3.78
  -4   1  -4   66.95    3.81
  -4   1  -4   66.62    3.86
  -4   1  -4   69.75    3.80
   4   1   4   71.34    3.77
  -4   1  -4   69.64    3.83
  -4   1  -4   69.56    3.77
   4   1   4   68.99    3.78
   4   1   4   65.80    3.82
  -4   1  -4   67.65    3.82
   5  -1   4   29.05    1.48
   5  -1   4   26.11    1.52
   5  -1   4   26.03    1.65
   5  -1   4   26.29    1.49
  -5  -1  -4   26.38    1.56
  -5  -1  -4   23.49    1.52
  -5  -1  -4   26.62    1.54
   5  -1   4   26.01    1.56
   5  -1   4   25.16    1.67
   5   1   4   25.89    1.48
   5   1   4   25.94    1.49
  -5   1  -4   21.95    1.54
   5   1   4   27.10    1.56
  -5   1  -4   28.32    1.54
  -5   1  -4   28.53    1.59
   5   1   4   25.87    1.49
   6  -1   4    3.68    0.39
  -6  -1  -4    3.38    0.34
   6  -1   4    3.40    0.31
   6   1   4    3.41    0.31
   6   1   4    3.35    0.23
  -6   1  -4    2.94    0.26
   6   1   4    3.44    0.28
  -6   1  -4    2.56    0.27
   6   1   4    2.55    0.45
  -6  -2   4    7.69    0.51
   6  -2  -4    8.86    0.57
   6  -2  -4    8.61    0.51
   6   2  -4    6.80    0.44
  -6   2   4    7.79    0.50
   5  -2  -4   11.14    0.95
  -5  -2   4   10.60    0.72
  -5  -2   4   11.49    0.72
  -5  -2   4    9.09    0.76
   5  -2  -4   11.70    0.69
  -5  -2   4   10.70    0.68
   5  -2  -4   11.72    0.74
   5  -2  -4   12.16    0.70
  -5  -2   4   11.70    0.72
  -5  -2   4   10.55    0.70
   5  -2  -4   10.40    0.74
   5   2  -4   11.41    0.66
  -5   2   4   11.37    0.73
   5   2  -4   10.85    0.67
  -5   2   4   11.00    0.67
   5   2  -4   10.47    0.71
  -5   2   4   11.36    0.73
   5   2  -4   11.43    0.67
   5   2  -4   12.07    0.89
  -5   2   4   10.77    0.70
  -5   2   4   10.58    0.77
  -4  -2   4    7.32    0.49
   4  -2  -4    7.69    0.56
   4  -2  -4    7.52    0.51
  -4  -2   4    7.08    0.71
   4  -2  -4    5.74    0.73
  -4  -2   4    7.20    0.58
   4  -2  -4    7.13    0.60
  -4  -2   4    7.42    0.51
  -4  -2   4    7.68    0.54
  -4  -2   4    7.32    0.52
  -4  -2   4    7.50    0.54
   4   2  -4    7.06    0.89
  -4   2   4    7.18    0.48
   4   2  -4    7.05    0.46
  -4   2   4    6.96    0.54
  -4   2   4    6.95    0.53
  -4   2   4    7.28    0.53
   4   2  -4    6.90    0.50
  -4   2   4    7.47    0.54
  -4   2   4    6.75    0.45
   4   2  -4    7.72    0.64
  -4   2   4    6.99    0.66
   4   2  -4    7.76    0.57
   4   2  -4    6.87    0.44
  -3  -2   4    4.78    0.49
  -3  -2   4    5.22    0.51
   3  -2  -4    5.24    0.51
  -3  -2   4    5.89    0.40
  -3  -2   4    4.90    0.46
  -3  -2   4    5.97    0.46
   3  -2  -4    4.88    0.44
   3  -2  -4    5.34    0.58
   3  -2  -4    5.60    0.54
   3  -2  -4    5.07    0.46
  -3   2   4    5.80    0.34
   3   2  -4    5.15    0.33
  -3   2   4    4.41    0.49
  -3   2   4    5.50    0.35
  -3   2   4    4.72    0.61
  -3   2   4    5.44    0.49
  -3   2   4    5.05    0.45
  -3   2   4    4.65    0.52
   3   2  -4    5.10    0.54
  -3   2   4    5.76    0.45
  -3   2   4    5.16    0.39
   3   2  -4    5.40    0.43
   3   2  -4    5.66    0.36
  -2  -2   4   49.76    2.79
  -2  -2   4   47.62    2.82
  -2  -2   4   47.44    2.72
   2  -2  -4   55.98    2.74
  -2  -2   4   47.04    2.70
   2  -2  -4   49.59    2.74
  -2  -2   4   53.16    2.76
  -2  -2   4   46.10    2.91
   2  -2  -4   52.61    2.77
   2  -2  -4   48.50    2.72
   2  -2  -4   44.74    5.32
   2  -2  -4   47.10    2.78
  -2  -2   4   51.54    2.74
  -2  -2   4   49.41    2.74
   2  -2  -4   49.37    2.75
   2  -2  -4   48.74    2.86
   2   2  -4   47.94    2.71
   2   2  -4   56.05    2.87
  -2   2   4   41.86    5.16
  -2   2   4   51.45    2.71
  -2   2   4   47.65    5.92
  -2   2   4   47.21    2.73
  -2   2   4   49.17    5.31
  -2   2   4   47.05    2.71
  -2   2   4   52.26    2.71
  -2   2   4   52.16    2.70
  -2   2   4   51.13    2.79
   2   2  -4   51.07    2.70
  -2   2   4   50.69    2.74
   1  -2  -4   20.28    1.06
   1  -2  -4   19.89    2.43
   1  -2  -4   16.87    2.57
  -1  -2   4   21.95    2.42
   1  -2  -4   17.92    2.58
  -1  -2   4   18.43    2.31
  -1  -2   4   16.69    2.16
   1  -2  -4   18.41    1.17
  -1  -2   4   19.30    1.14
  -1  -2   4   19.73    2.26
   1  -2  -4   19.73    1.11
   1  -2  -4   20.61    2.46
  -1   2   4   22.19    2.66
  -1   2   4   18.45    1.45
   1   2  -4   20.59    2.33
  -1   2   4   21.17    1.20
   1   2  -4   21.06    1.16
   1   2  -4   21.23    1.14
  -1   2   4   20.56    1.14
   1   2  -4   21.69    1.59
  -1   2   4   17.86    2.58
  -1   2   4   19.05    1.14
  -1   2   4   20.99    2.53
   1   2  -4   20.84    1.14
   1   2  -4   22.81    2.54
  -1   2   4   17.43    2.61
  -1   2   4   21.91    1.17
   1   2  -4   22.73    2.64
   1   2  -4   20.84    2.43
  -1   2   4   19.94    1.14
   1   2  -4   21.11    1.14
   0  -2   4   46.55    4.15
   0  -2  -4   40.04    2.52
   0  -2  -4   40.87    3.66
   0  -2  -4   42.40    3.64
   0  -2  -4   54.37    3.91
   0  -2   4   48.47    2.57
   0  -2   4   47.68    2.57
   0  -2  -4   48.71    2.51
   0  -2  -4   48.14    2.54
   0   2  -4   51.14    3.09
   0   2  -4   46.76    4.28
   0   2  -4   46.91    2.73
   0   2   4   46.84    2.70
   0   2   4   43.48    4.04
   0   2  -4   51.27    2.71
   0   2  -4   48.14    4.45
   0   2   4   50.25    2.71
   0   2   4   53.43    2.77
   0   2   4   55.90    2.75
   0   2   4   53.61    4.02
   0   2  -4   49.10    2.74
   0   2  -4   52.77    2.71
   0   2  -4   49.60    2.72
   0   2   4   52.35    4.73
   0   2  -4   56.47    4.21
   0   2   4   44.97    2.88
   0   2   4   45.17    4.01
   1  -2   4  137.43    6.78
  -1  -2  -4  131.81    6.74
  -1  -2  -4  119.51    7.94
  -1  -2  -4  122.20    7.84
  -1  -2  -4  127.20    6.73
   1  -2   4  115.38    9.17
   1  -2   4  117.90    9.13
   1   2   4  133.10    7.58
  -1   2  -4  132.46    7.57
   1   2   4  131.41    8.97
  -1   2  -4  141.35    7.56
  -1   2  -4  136.98    7.60
  -1   2  -4  127.13   10.07
  -1   2  -4  155.29    9.64
   1   2   4  140.32    7.55
   1   2   4  141.16    7.56
  -1   2  -4  135.25    7.95
   1   2   4  138.66    9.02
  -1   2  -4  143.88    7.57
   1   2   4  136.79    8.88
  -1   2  -4  123.36    9.88
  -1   2  -4  148.11    7.58
   1   2   4  137.55    9.10
  -1   2  -4  161.71    9.83
  -1   2  -4  148.54    7.55
   1   2   4  144.31    7.86
  -2  -2  -4    3.37    0.30
  -2  -2  -4    3.66    0.41
   2  -2   4    4.19    1.90
  -2  -2  -4    4.10    0.41
  -2  -2  -4    3.57    0.42
   2  -2   4    3.41    0.41
  -2  -2  -4    3.72    0.36
  -2  -2  -4    4.21    0.30
   2  -2   4    3.79    0.58
   2  -2   4    3.42    0.40
   2  -2   4    4.07    0.44
  -2  -2  -4    4.53    0.64
   2  -2   4    3.50    0.33
  -2  -2  -4    3.32    0.49
  -2  -2  -4    3.32    0.33
   2  -2   4    3.17    1.86
  -2   2  -4    3.78    0.54
  -2   2  -4    4.35    1.80
   2   2   4    4.00    0.30
   2   2   4    3.92    0.33
  -2   2  -4    4.60    2.98
  -2   2  -4    4.36    0.31
   2   2   4    4.46    0.26
  -2   2  -4    3.96    0.28
  -2   2  -4    4.23    0.28
  -2   2  -4    4.01    0.39
  -2   2  -4    4.29    1.90
  -2   2  -4    3.43    0.38
   2   2   4    4.42    1.37
  -2   2  -4    3.94    0.33
  -2   2  -4    4.16    0.32
   2   2   4    4.19    0.32
   2   2   4    4.26    1.26
  -3  -2  -4   24.84    1.64
   3  -2   4   26.39    1.39
  -3  -2  -4   24.85    1.45
   3  -2   4   25.07    1.35
  -3  -2  -4   21.00    1.38
   3  -2   4   19.92    1.51
  -3  -2  -4   24.47    1.40
  -3  -2  -4   24.77    1.39
   3  -2   4   22.31    1.51
  -3  -2  -4   25.02    1.41
  -3   2  -4   26.97    1.43
  -3   2  -4   23.66    1.50
   3   2   4   26.11    1.42
  -3   2  -4   25.09    1.48
  -3   2  -4   23.67    1.47
  -3   2  -4   26.37    1.43
  -3   2  -4   23.57    1.56
   3   2   4   26.13    1.47
   3   2   4   25.59    1.43
  -3   2  -4   26.21    1.43
  -3   2  -4   25.75    1.43
   4  -2   4  118.23    6.65
   4  -2   4  119.74    6.58
  -4  -2  -4  124.63    6.56
   4  -2   4  113.84    6.64
   4  -2   4  117.55    6.52
  -4  -2  -4  122.92    6.56
  -4  -2  -4  118.30    6.62
  -4  -2  -4  113.93    6.61
  -4  -2  -4  119.09    6.59
  -4  -2  -4  124.96    6.60
  -4  -2  -4  121.97    6.60
   4  -2   4  121.71    6.71
  -4  -2  -4  114.81    6.62
   4  -2   4  133.15    6.70
  -4   2  -4  125.99    6.68
   4   2   4  118.05    6.63
  -4   2  -4  118.09    6.72
   4   2   4  115.29    6.61
   4   2   4  130.14    6.84
  -4   2  -4  116.59    6.69
  -4   2  -4  119.12    6.65
   4   2   4  120.99    6.63
  -4   2  -4  129.71    6.74
  -4   2  -4  128.68    6.60
  -4   2  -4  117.50    6.67
   4   2   4  121.66    6.70
   5  -2   4   22.30    1.45
  -5  -2  -4   25.05    1.43
   5  -2   4   23.81    1.52
  -5  -2  -4   24.49    1.41
  -5  -2  -4   24.99    1.38
   5  -2   4   23.63    1.39
  -5  -2  -4   22.38    1.42
   5  -2   4   26.21    1.41
  -5   2  -4   24.73    1.42
   5   2   4   23.36    1.43
  -5   2  -4   26.21    1.50
   5   2   4   21.82    1.51
   5   2   4   24.75    1.39
  -5   2  -4   25.95    1.44
  -5   2  -4   24.80    1.39
   5   2   4   22.66    1.39
   5   2   4   25.50    1.39
   5   2   4   24.70    1.59
   6  -2   4    6.38    0.42
   6  -2   4    6.66    0.52
  -6  -2  -4    7.22    0.47
   6   2   4    6.76    0.43
   6   2   4    6.46    0.40
   5  -3  -4    3.66    0.31
  -5  -3   4    3.54    0.31
   5  -3  -4    3.76    0.37
   5  -3  -4    3.50    0.32
   5  -3  -4    2.89    0.35
  -5  -3   4    3.30    0.28
  -5  -3   4    3.20    0.30
  -5  -3   4    3.12    0.35
   5   3  -4    3.38    0.27
  -5   3   4    2.78    0.36
  -5   3   4    2.99    0.26
   5   3  -4    2.84    0.26
   5   3  -4    3.32    0.27
  -5   3   4    3.42    0.31
  -4  -3   4   58.97    3.34
  -4  -3   4   62.67    3.37
  -4  -3   4   58.89    3.36
  -4  -3   4   59.17    3.36
   4  -3  -4   62.26    3.42
  -4  -3   4   54.91    3.58
   4  -3  -4   62.59    3.38
   4  -3  -4   64.25    3.34
   4   3  -4   68.00    3.38
  -4   3   4   60.64    3.41
   4   3  -4   60.91    3.30
  -4   3   4   59.79    3.32
  -4   3   4   60.00    3.35
  -4   3   4   60.59    3.30
  -4   3   4   55.49    3.36
   4   3  -4   57.72    3.30
  -3  -3   4    0.90    0.24
   3  -3  -4    0.68    0.23
   3  -3  -4    1.37    0.24
  -3  -3   4    1.21    0.24
  -3  -3   4    0.82    0.19
   3  -3  -4    1.04    0.31
   3  -3  -4    1.05    0.24
  -3  -3   4    1.18    0.22
  -3  -3   4    0.97    0.23
  -3  -3   4    1.22    0.34
  -3  -3   4    0.41    0.51
   3  -3  -4    1.22    0.22
  -3   3   4    1.09    0.18
   3   3  -4    1.03    0.15
  -3   3   4    1.40    0.18
  -3   3   4    1.25    0.32
   3   3  -4    0.98    0.16
  -3   3   4    1.03    0.15
  -3   3   4    1.11    0.22
   3   3  -4    1.33    0.32
  -3   3   4    1.34    0.23
  -3   3   4    1.04    0.16
  -2  -3   4   36.03    2.06
  -2  -3   4   32.79    2.04
   2  -3  -4   35.21    2.14
   2  -3  -4   36.29    2.01
  -2  -3   4   36.91    1.98
  -2  -3   4   32.37    2.12
  -2  -3   4   36.71    1.99
  -2  -3   4   32.13    2.03
   2  -3  -4   34.52    2.16
   2   3  -4   38.38    1.94
   2   3  -4   39.53    2.16
  -2   3   4   33.75    1.98
  -2   3   4   32.88    2.04
  -2   3   4   35.58    1.95
  -2   3   4   36.17    1.94
  -2   3   4   30.24    1.95
   2   3  -4   35.01    1.95
  -2   3   4   36.62    1.99
   1  -3  -4  113.30    5.84
  -1  -3   4   94.91    5.83
   1  -3  -4  107.52    5.81
  -1  -3   4  110.57    5.78
  -1  -3   4  109.10    5.84
   1  -3  -4   99.21    5.77
   1  -3  -4  102.51    5.93
  -1  -3   4  109.10    5.79
  -1  -3   4  109.12    5.79
  -1  -3   4   97.23    5.83
   1  -3  -4  109.93    5.77
   1  -3  -4   99.28    5.77
  -1  -3   4  108.88    5.80
   1  -3  -4  111.34    5.77
  -1   3   4  104.23    5.95
   1   3  -4  111.71    5.94
  -1   3   4  109.73    5.98
   1   3  -4  110.96    5.97
  -1   3   4  102.35    5.94
   1   3  -4  115.01    5.98
   1   3  -4  114.99    5.95
  -1   3   4  109.32    6.03
   0  -3  -4  117.64    6.14
   0  -3   4  122.07    6.15
   0  -3   4  107.58    6.21
   0  -3  -4  116.93    6.30
   0  -3  -4  120.52    6.18
   0  -3   4  104.90    6.14
   0  -3   4  119.66    6.17
   0  -3   4  109.54    6.20
   0  -3   4  117.21    6.14
   0  -3  -4  114.72    6.14
   0  -3   4   96.54    6.15
   0  -3   4  104.76    6.19
   0   3   4  129.89    6.70
   0   3   4  110.49    6.66
   0   3  -4  122.28    6.71
   0   3  -4  133.79    6.70
   0   3   4  115.69    6.65
   0   3  -4  129.68    6.67
   0   3   4  132.73    6.75
   0   3  -4  108.33   10.22
   0   3  -4  121.05    6.68
   0   3  -4  127.76    6.68
   1  -3   4   12.16    0.73
   1  -3   4   12.17    0.77
   1  -3   4   10.94    0.77
  -1  -3  -4   12.98    0.76
   1  -3   4   12.01    0.77
  -1  -3  -4   10.59    0.85
  -1  -3  -4   12.63    0.91
  -1  -3  -4   12.06    0.76
   1  -3   4   11.94    0.74
  -1  -3  -4   10.98    0.80
  -1  -3  -4   12.46    0.73
  -1  -3  -4   12.39    0.78
   1  -3   4   10.90    0.82
   1  -3   4   11.60    0.83
   1  -3   4   11.34    0.82
  -1   3  -4   12.48    0.78
  -1   3  -4   11.95    0.73
  -1   3  -4   12.37    0.72
  -1   3  -4   12.44    0.83
  -1   3  -4   13.38    0.74
  -1   3  -4   11.79    0.80
   1   3   4   12.86    0.70
   2  -3   4    3.31    0.33
  -2  -3  -4    3.28    0.39
   2  -3   4    2.76    0.39
  -2  -3  -4    4.07    0.43
  -2  -3  -4    3.02    0.35
  -2  -3  -4    2.70    0.41
   2  -3   4    3.25    0.53
   2  -3   4    2.93    0.47
   2  -3   4    3.17    0.37
   2  -3   4    4.05    0.58
   2  -3   4    3.71    0.35
  -2  -3  -4    3.40    0.35
  -2   3  -4    3.09    0.24
  -2   3  -4    3.25    0.26
  -2   3  -4    3.29    0.28
  -2   3  -4    3.39    0.33
   2   3   4    3.17    0.39
  -3  -3  -4   31.79    1.95
  -3  -3  -4   35.53    1.95
   3  -3   4   34.66    2.05
   3  -3   4   32.18    1.91
   3  -3   4   31.74    1.92
  -3  -3  -4   32.89    1.97
   3  -3   4   35.48    2.03
   3  -3   4   32.42    1.96
  -3  -3  -4   36.49    2.14
  -3  -3  -4   33.02    1.91
   3   3   4   33.57    1.90
   3   3   4   34.10    1.87
  -3   3  -4   33.68    1.89
  -3   3  -4   33.24    1.90
   3   3   4   35.00    1.95
  -3   3  -4   34.75    1.90
  -3   3  -4   35.06    1.98
  -3   3  -4   33.79    1.89
  -3   3  -4   32.13    1.93
  -4  -3  -4   22.67    1.32
  -4  -3  -4   23.06    1.34
   4  -3   4   20.21    1.35
  -4  -3  -4   22.10    1.31
   4  -3   4   21.79    1.41
   4  -3   4   22.40    1.38
  -4  -3  -4   22.60    1.35
  -4   3  -4   21.23    1.50
  -4   3  -4   22.61    1.33
   4   3   4   22.82    1.39
   4   3   4   22.56    1.27
  -4   3  -4   21.76    1.31
   4   3   4   21.14    1.28
  -4   3  -4   22.92    1.30
  -4   3  -4   24.00    1.26
  -4   3  -4   22.24    1.28
   5  -3   4    4.87    0.46
  -5  -3  -4    4.70    0.39
  -5  -3  -4    4.83    0.38
  -5  -3  -4    4.21    0.38
   5  -3   4    4.39    0.42
   5   3   4    4.40    0.36
  -5   3  -4    4.44    0.36
  -5   3  -4    5.12    0.36
   5   3   4    5.23    0.40
   5  -4  -4   13.25    0.84
  -5  -4   4   11.89    0.81
  -5  -4   4   14.89    0.83
  -5  -4   4   15.27    0.83
   5  -4  -4   15.02    0.83
  -5   4   4   14.91    0.88
  -5   4   4   14.90    0.85
  -4  -4   4    1.83    0.23
  -4  -4   4    1.83    0.24
  -4  -4   4    1.46    0.24
   4  -4  -4    1.81    0.28
   4  -4  -4    1.96    0.31
   4  -4  -4    1.81    0.25
  -4  -4   4    2.12    0.26
   4  -4  -4    1.55    0.23
   4   4  -4    2.00    0.23
  -4   4   4    1.84    0.24
  -4   4   4    2.06    0.28
  -4   4   4    2.11    0.23
  -4   4   4    1.36    0.24
  -4   4   4    1.97    0.18
  -3  -4   4   70.66    3.97
   3  -4  -4   64.52    3.94
  -3  -4   4   70.83    3.96
   3  -4  -4   70.02    3.98
   3  -4  -4   74.39    3.95
  -3  -4   4   80.22    4.45
   3  -4  -4   75.16    4.03
  -3  -4   4   71.00    3.96
  -3  -4   4   69.21    3.94
   3  -4  -4   71.67    3.94
  -3   4   4   68.78    3.77
  -3   4   4   69.20    3.74
  -3   4   4   69.13    3.72
   3   4  -4   69.93    3.71
   3   4  -4   71.01    3.74
  -3   4   4   59.31    3.78
  -3   4   4   69.09    3.72
  -3   4   4   68.15    3.72
   2  -4  -4    1.04    0.22
  -2  -4   4    1.22    0.30
  -2  -4   4    1.03    0.45
   2  -4  -4    0.60    0.31
  -2  -4   4    0.65    0.24
  -2  -4   4    0.87    0.17
   2  -4  -4    0.62    0.16
   2  -4  -4    0.83    0.22
   2  -4  -4    0.99    0.22
  -2  -4   4    1.23    0.25
  -2  -4   4    0.69    0.22
   2   4  -4    1.21    0.45
  -2   4   4    1.19    0.15
   2   4  -4    1.13    0.16
  -2   4   4    1.38    0.38
  -2   4   4    1.43    0.23
  -2   4   4    1.30    0.27
  -1  -4   4   12.23    0.75
   1  -4  -4   13.11    0.83
   1  -4  -4   10.59    0.95
  -1  -4   4   10.88    0.84
  -1  -4   4   12.63    0.80
   1  -4  -4   11.62    0.75
   1  -4  -4   12.22    0.80
  -1  -4   4   12.57    0.77
  -1   4   4   11.98    0.73
  -1   4   4   12.40    0.88
  -1   4   4   11.60    0.77
   1   4  -4   13.39    0.73
  -1   4   4   12.77    0.79
   1   4  -4   13.59    0.77
  -1   4   4   11.67    0.71
   0  -4  -4   16.69    0.95
   0  -4   4   14.96    1.02
   0  -4   4   12.54    1.05
   0  -4  -4   14.42    0.95
   0  -4   4   14.41    1.04
   0  -4   4   17.06    0.96
   0  -4  -4   17.97    1.20
   0  -4  -4   12.87    1.02
   0  -4   4   16.01    1.01
   0   4  -4   15.37    1.04
   0   4  -4   15.71    0.97
   0   4   4   18.16    1.01
   0   4   4   17.15    1.08
   0   4  -4   17.38    0.98
   1  -4   4   20.09    1.29
   1  -4   4   20.80    1.20
  -1  -4  -4   21.64    1.41
   1  -4   4   20.68    1.24
  -1  -4  -4   19.92    1.19
  -1  -4  -4   20.37    1.23
   1  -4   4   20.57    1.30
  -1  -4  -4   21.03    1.24
   1  -4   4   18.61    1.20
   1   4   4   22.36    1.29
  -1   4  -4   20.44    1.27
  -1   4  -4   22.84    1.27
   1   4   4   23.72    1.38
  -1   4  -4   21.80    1.26
   2  -4   4   10.74    0.72
  -2  -4  -4    9.73    0.74
   2  -4   4   10.58    0.86
   2  -4   4   10.99    0.80
   2  -4   4   10.14    0.69
  -2  -4  -4   11.28    0.70
  -2  -4  -4   10.83    0.72
  -2  -4  -4   11.21    0.92
   2  -4   4    9.71    0.71
   2  -4   4   10.74    0.79
  -2   4  -4   10.16    0.77
  -2   4  -4   11.26    0.68
  -2   4  -4   11.15    0.67
   2   4   4   11.75    0.83
  -2   4  -4    9.40    0.75
  -2   4  -4   10.68    0.64
   2   4   4   11.09    0.65
  -2   4  -4    9.68    0.72
  -3  -4  -4    9.63    0.62
   3  -4   4    9.24    0.72
   3  -4   4    9.02    0.63
   3  -4   4    8.72    0.64
  -3  -4  -4    9.57    0.68
  -3  -4  -4    8.07    0.64
   3  -4   4    9.16    0.73
   3  -4   4    7.79    0.91
  -3  -4  -4    9.30    0.65
  -3   4  -4    9.10    0.58
  -3   4  -4    8.98    0.63
  -3   4  -4    9.04    0.57
  -3   4  -4    8.93    0.57
  -3   4  -4    9.21    0.63
  -3   4  -4    9.17    0.60
   3   4   4    8.79    0.56
  -4  -4  -4   13.68    0.84
  -4  -4  -4   14.35    0.85
   4  -4   4   14.28    0.91
   4  -4   4   11.90    1.05
   4  -4   4   13.76    0.90
  -4  -4  -4   13.38    0.85
  -4  -4  -4   13.18    0.82
   4  -4   4   13.88    0.86
   4   4   4   12.28    0.81
  -4   4  -4   13.43    0.83
  -4   4  -4   14.26    0.78
  -4   4  -4   14.53    0.83
   5  -4   4   11.40    0.70
  -5  -4  -4   10.61    0.68
   5  -4   4   11.71    0.68
  -5  -4  -4   11.72    0.68
  -5   4  -4   11.86    0.66
  -5   4  -4   11.19    0.67
   4  -5  -4    2.99    0.24
  -4  -5   4    2.67    0.23
  -4  -5   4    2.76    0.22
  -4   5   4    3.19    0.24
  -4   5   4    3.29    0.21
  -4   5   4    3.12    0.28
  -3  -5   4    2.31    0.31
   3  -5  -4    2.72    0.31
   3  -5  -4    2.32    0.34
  -3  -5   4    2.60    0.25
  -3  -5   4    2.65    0.27
   3  -5  -4    2.56    0.23
   3  -5  -4    2.35    0.26
  -3   5   4    2.63    0.32
  -3   5   4    2.61    0.23
  -3   5   4    2.72    0.21
  -3   5   4    2.70    0.26
  -3   5   4    2.63    0.25
   2  -5  -4   49.57    2.75
  -2  -5   4   49.57    2.71
  -2  -5   4   51.03    2.71
   2  -5  -4   49.10    2.72
   2  -5  -4   47.11    2.86
  -2  -5   4   47.78    2.72
  -2  -5   4   45.72    2.75
   2  -5  -4   49.57    2.71
  -2   5   4   51.92    2.72
  -2   5   4   48.81    2.69
  -2   5   4   49.18    2.68
  -2   5   4   47.66    2.68
   2   5  -4   52.59    2.72
  -2   5   4   44.22    2.72
  -1  -5   4    1.73    0.30
   1  -5  -4    1.37    0.38
   1  -5  -4    1.84    0.28
  -1  -5   4    1.52    0.26
  -1  -5   4    1.81    0.37
  -1  -5   4    1.80    0.26
   1  -5  -4    1.74    0.48
  -1   5   4    1.64    0.29
  -1   5   4    1.74    0.20
   1   5  -4    2.06    0.21
  -1   5   4    1.64    0.18
   0  -5  -4    4.35    0.35
   0  -5   4    3.76    0.40
   0  -5   4    4.61    0.36
   0  -5  -4    4.26    0.39
   0  -5  -4    4.09    0.54
   0  -5   4    3.66    0.44
   0  -5  -4    3.81    0.39
   0  -5   4    3.06    0.68
   0   5   4    4.04    0.28
   0   5   4    4.43    0.34
   0   5  -4    3.91    0.30
   0   5  -4    3.53    0.34
   1  -5   4   10.43    1.04
   1  -5   4   12.35    0.82
   1  -5   4   13.83    0.91
  -1  -5  -4   13.63    1.01
  -1  -5  -4   13.94    0.86
   1  -5   4   12.45    0.87
  -1  -5  -4   13.07    0.79
   1  -5   4   12.44    0.79
  -1  -5  -4   12.14    0.83
  -1   5  -4   12.11    0.72
   1   5   4   13.19    0.71
  -1   5  -4   11.60    0.73
  -1   5  -4   11.67    0.78
  -2  -5  -4    1.28    0.25
  -2  -5  -4    0.89    0.21
   2  -5   4    0.74    0.18
   2  -5   4    1.08    0.24
   2  -5   4    0.71    0.24
   2  -5   4    0.52    0.18
  -2  -5  -4    0.94    0.30
  -2  -5  -4    0.71    0.24
   2  -5   4    0.70    0.36
   2  -5   4    1.31    0.30
  -2   5  -4    0.82    0.22
  -2   5  -4    0.79    0.15
  -2   5  -4    1.06    0.16
  -2   5  -4    0.41    0.21
  -2   5  -4    0.96    0.22
  -2   5  -4    1.10    0.17
  -3  -5  -4    7.47    0.51
  -3  -5  -4    7.28    0.51
   3  -5   4    7.35    0.48
   3  -5   4    7.60    0.50
   3  -5   4    7.42    0.73
  -3  -5  -4    7.75    0.53
  -3   5  -4    6.89    0.50
  -3   5  -4    7.60    0.46
  -3   5  -4    7.26    0.48
  -3   5  -4    7.22    0.52
  -3   5  -4    8.10    0.49
  -4  -5  -4    0.77    0.15
  -4  -5  -4    0.78    0.14
  -4   5  -4    0.98    0.17
  -4   5  -4    1.35    0.13
  -2  -6   4    5.52    0.37
   2  -6  -4    4.69    0.43
   2  -6  -4    3.99    0.40
  -2  -6   4    4.37    0.31
  -2  -6   4    4.12    0.39
  -2   6   4    4.67    0.29
  -2   6   4    4.56    0.30
  -1  -6   4    7.60    0.53
   1  -6  -4    9.18    0.67
   1  -6  -4    9.12    0.56
   1  -6  -4    8.98    0.54
  -1  -6   4    7.97    0.53
  -1  -6   4    8.49    0.59
  -1   6   4    8.23    0.50
  -1   6   4    8.02    0.49
   0  -6   4    6.28    0.44
   0  -6  -4    6.93    0.44
   0  -6   4    5.71    0.62
   0  -6   4    6.06    0.44
   0  -6  -4    6.73    0.46
   0  -6  -4    7.42    0.59
   0  -6   4    6.68    0.50
   0   6  -4    5.29    0.39
   1  -6   4    0.32    0.23
  -1  -6  -4    0.49    0.32
   1  -6   4    0.08    0.13
  -1  -6  -4    0.37    0.12
  -1  -6  -4    0.38    0.23
  -1  -6  -4    0.07    0.19
   1  -6   4    0.35    0.16
  -1   6  -4    0.12    0.11
  -1   6  -4    0.36    0.17
  -2  -6  -4    0.20    0.12
   2  -6   4    0.30    0.19
   2  -6   4    0.28    0.22
   2  -6   4    0.40    0.13
  -2   6  -4    0.24    0.07
  -2   6  -4    0.09    0.09
  -6   0   5    0.00    0.16
  -6   0   5    0.27    0.22
   6   0  -5    0.05    0.11
  -6   0   5    0.04    0.10
   6   0  -5    0.02    0.08
   6   0  -5    0.16    0.09
  -5   0   5   26.27    1.58
   5   0  -5   28.51    1.53
   5   0  -5   25.65    1.69
   5   0  -5   26.77    1.53
  -5   0   5   26.48    1.56
  -5   0   5   27.17    1.57
   5   0  -5   28.51    1.56
   5   0  -5   27.26    1.55
   5   0  -5   28.53    1.52
   4   0  -5  224.18   12.47
  -4   0   5  241.23   12.53
   4   0  -5  232.46   12.47
  -4   0   5  247.76   12.52
  -4   0   5  231.45   12.50
   4   0  -5  244.31   12.50
   4   0  -5  222.85   12.49
   4   0  -5  224.29   12.76
   4   0  -5  241.26   12.59
   4   0  -5  223.39   12.46
  -4   0   5  213.99   12.61
  -4   0   5  231.32   12.52
  -4   0   5  230.48   12.49
  -4   0   5  218.74   12.51
   3   0  -5   42.39    2.41
   3   0  -5   40.25    2.33
  -3   0   5   42.40    2.34
   3   0  -5   43.20    2.30
   3   0  -5   41.34    2.31
  -3   0   5   41.87    2.32
  -3   0   5   40.96    2.35
   3   0  -5   42.00    2.33
  -3   0   5   45.27    2.36
  -3   0   5   41.33    2.34
   3   0  -5   41.55    2.52
  -3   0   5   38.66    2.39
  -3   0   5   46.01    2.43
  -3   0   5   41.04    2.42
   3   0  -5   41.54    2.38
   3   0  -5   41.92    2.31
  -3   0   5   42.28    2.35
  -2   0   5   55.64    3.01
  -2   0   5   49.83    5.15
  -2   0   5   57.57    5.31
   2   0  -5   53.61    2.95
   2   0  -5   58.95    5.15
  -2   0   5   58.91    5.13
   2   0  -5   52.89    2.99
   2   0  -5   55.86    3.09
  -2   0   5   47.86    5.22
   2   0  -5   54.29    2.94
   2   0  -5   51.74    3.52
  -2   0   5   50.59    3.37
  -2   0   5   55.49    2.97
   1   0  -5 1000.00   54.36
  -1   0   5  984.29   54.70
   0   0   5    8.72    1.49
   0   0  -5    7.48    0.51
   0   0  -5    9.20    0.50
   0   0  -5    9.69    1.58
   0   0   5    8.24    0.68
   0   0   5    8.98    0.53
   0   0   5    9.77    1.54
   0   0  -5    8.83    0.56
   0   0   5    8.83    0.50
   0   0   5    9.55    1.57
   0   0  -5    9.14    1.53
   0   0   5    8.32    0.53
   0   0  -5    8.76    0.52
   0   0   5    9.43    1.59
   0   0  -5    9.42    1.52
   0   0   5    8.24    0.52
   0   0  -5    8.58    0.51
   0   0  -5    7.41    0.89
   0   0  -5    8.06    0.53
   0   0  -5    9.48    1.57
  -1   0  -5  366.72   20.56
  -1   0  -5  400.36   23.08
  -1   0  -5  385.44   23.02
   1   0   5  386.34   23.08
   1   0   5  366.92   22.81
  -2   0  -5   18.45    1.14
  -2   0  -5   20.34    1.10
   2   0   5   21.56    2.74
  -2   0  -5   19.33    1.09
   2   0   5   19.98    1.06
   2   0   5   19.13    1.09
   2   0   5   16.98    3.12
   2   0   5   19.45    1.07
  -2   0  -5   19.63    1.06
  -2   0  -5   16.55    3.22
  -2   0  -5   16.34    1.13
   2   0   5   17.51    3.30
  -2   0  -5   20.14    1.07
  -3   0  -5    1.06    0.16
  -3   0  -5    0.78    0.28
   3   0   5    0.71    0.21
   3   0   5    1.15    0.20
  -3   0  -5    1.63    0.27
  -3   0  -5    1.16    0.19
  -3   0  -5    1.07    0.29
  -3   0  -5    0.56    0.31
  -3   0  -5    0.83    0.22
  -3   0  -5    1.23    0.25
   3   0   5    0.93    0.18
   3   0   5    0.93    0.17
  -3   0  -5    0.99    0.33
  -3   0  -5    1.13    0.22
   3   0   5    1.12    0.16
   3   0   5    1.04    0.40
  -4   0  -5    6.30    0.59
  -4   0  -5    7.66    0.59
   4   0   5    7.67    0.54
   4   0   5    7.30    0.56
  -4   0  -5    6.95    0.55
  -4   0  -5    7.27    0.58
  -4   0  -5    7.31    0.60
   4   0   5    7.45    0.51
   4   0   5    7.45    0.51
   4   0   5    7.24    0.48
   5   0   5   12.25    0.77
  -5   0  -5   10.38    1.00
  -5   0  -5   14.22    0.84
   5   0   5   13.55    0.81
   5   0   5   12.67    0.77
  -5   0  -5   13.03    0.86
   5   0   5   11.27    0.83
   6   0   5   25.55    1.41
   6   0   5   25.88    1.43
  -6   0  -5   26.73    1.43
  -6   0  -5   23.92    1.45
  -6   0  -5   25.76    1.43
  -6  -1   5   18.67    1.19
  -6  -1   5   22.68    1.19
   6  -1  -5   21.16    1.17
   6   1  -5   19.62    1.05
  -6   1   5   19.73    1.08
   6   1  -5   18.07    1.06
   6   1  -5   17.21    1.06
   6   1  -5   19.72    1.07
  -5  -1   5   25.55    1.69
   5  -1  -5   31.73    1.65
   5  -1  -5   28.79    1.84
  -5  -1   5   31.10    1.74
   5  -1  -5   30.77    1.74
  -5   1   5   26.97    1.60
  -5   1   5   27.49    1.58
   5   1  -5   30.14    1.60
  -5   1   5   29.10    1.67
   5   1  -5   29.20    1.58
   5   1  -5   26.75    1.68
   5   1  -5   30.29    1.58
  -5   1   5   26.25    1.60
   5   1  -5   27.34    1.80
  -4  -1   5   23.56    1.33
   4  -1  -5   22.33    1.31
   4  -1  -5   23.46    1.28
  -4  -1   5   23.07    1.35
  -4  -1   5   22.65    1.33
   4  -1  -5   20.93    1.61
   4  -1  -5   23.70    1.29
  -4  -1   5   20.91    1.31
  -4  -1   5   23.37    1.35
   4  -1  -5   24.30    1.32
  -4  -1   5   22.35    1.34
   4  -1  -5   21.37    1.41
   4  -1  -5   24.44    1.38
  -4   1   5   17.41    1.60
   4   1  -5   22.53    1.25
  -4   1   5   23.12    1.24
  -4   1   5   21.05    1.38
   4   1  -5   22.61    1.22
  -4   1   5   21.14    1.28
  -4   1   5   18.51    1.39
  -4   1   5   21.69    1.28
   4   1  -5   20.12    1.24
  -4   1   5   20.58    1.25
   4   1  -5   22.08    1.22
   4   1  -5   22.40    1.54
  -4   1   5   22.90    1.28
   4   1  -5   23.73    1.35
   4   1  -5   20.96    1.21
  -3  -1   5   34.33    2.08
  -3  -1   5   35.82    2.17
   3  -1  -5   38.81    2.11
   3  -1  -5   34.46    2.25
  -3  -1   5   38.64    2.08
   3  -1  -5   36.96    2.12
   3  -1  -5   34.52    2.15
   3  -1  -5   38.32    2.04
  -3  -1   5   40.44    2.10
  -3  -1   5   35.85    2.06
   3  -1  -5   37.27    2.03
  -3  -1   5   37.11    2.09
   3  -1  -5   38.56    2.04
   3  -1  -5   36.77    2.06
   3  -1  -5   36.31    2.06
  -3  -1   5   38.94    2.10
  -3  -1   5   35.62    2.07
   3   1  -5   36.28    2.02
   3   1  -5   37.32    2.01
   3   1  -5   35.92    2.05
   3   1  -5   34.82    2.21
  -3   1   5   37.88    2.08
  -3   1   5   38.67    2.04
  -3   1   5   39.14    2.01
  -3   1   5   35.58    2.06
  -3   1   5   36.76    2.06
  -3   1   5   39.25    2.02
  -3   1   5   36.96    2.07
   3   1  -5   34.76    2.03
  -3   1   5   34.90    2.12
   3   1  -5   33.72    2.05
   3   1  -5   37.12    2.09
   2  -1  -5   25.81    1.38
   2  -1  -5   24.17    1.38
   2  -1  -5   24.21    1.52
  -2  -1   5   25.73    1.48
  -2  -1   5   25.67    1.39
  -2  -1   5   21.28    3.31
  -2  -1   5   23.83    3.34
  -2  -1   5   24.22    1.42
  -2  -1   5   25.68    1.63
   2  -1  -5   24.47    1.43
   2  -1  -5   24.70    1.44
  -2  -1   5   24.05    1.37
   2  -1  -5   25.84    1.39
   2  -1  -5   24.37    3.73
   2  -1  -5   26.87    1.37
   2  -1  -5   26.15    3.60
   2  -1  -5   24.61    3.89
  -2   1   5   24.01    1.85
  -2   1   5   25.61    1.40
   2   1  -5   20.84    3.01
  -2   1   5   21.62    3.46
   2   1  -5   21.46    3.18
  -2   1   5   26.80    1.36
  -2   1   5   25.44    1.44
  -2   1   5   23.41    1.44
   2   1  -5   24.47    1.37
  -2   1   5   25.68    3.52
  -2   1   5   26.08    1.37
   2   1  -5   26.98    1.42
   2   1  -5   25.40    1.36
   2   1  -5   24.87    2.01
  -2   1   5   26.59    3.59
   2   1  -5   27.34    1.53
  -2   1   5   22.29    3.62
   1  -1  -5   53.99    4.46
   1  -1  -5   47.55    2.74
   1  -1  -5   45.65    4.47
  -1  -1   5   51.69    4.49
   1  -1  -5   54.26    4.44
  -1  -1   5   49.26    2.71
   1  -1  -5   47.59    2.81
  -1  -1   5   55.07    4.41
  -1  -1   5   49.75    3.09
  -1  -1   5   47.61    2.81
   1  -1  -5   49.86    2.71
  -1  -1   5   46.63    2.73
  -1  -1   5   49.72    4.51
   1  -1  -5   42.55    4.43
  -1  -1   5   56.03    4.50
   1   1  -5   55.91    4.55
   1   1  -5   45.97    2.73
  -1   1   5   46.88    3.01
   1   1  -5   52.44    3.16
   1   1  -5   49.73    2.89
  -1   1   5   49.64    2.73
  -1   1   5   48.77    4.74
   1   1  -5   50.35    2.74
   1   1  -5   57.06    4.55
   1   1  -5   50.49    2.75
   1   1  -5   49.94    4.41
  -1   1   5   52.12    4.42
  -1   1   5   48.27    2.81
  -1   1   5   50.45    4.33
  -1   1   5   46.15    4.58
   1   1  -5   49.17    4.44
  -1   1   5   50.61    2.75
   0  -1  -5   72.67    4.17
   0  -1  -5   73.40    4.12
   0  -1  -5   74.42    4.12
   0  -1   5   76.09    6.05
   0  -1  -5   77.87    5.70
   0  -1   5   73.26    4.16
   0  -1   5   87.59    5.90
   0  -1  -5   79.23    5.91
   0  -1  -5   78.25    5.93
   0  -1   5   76.58    4.13
   0  -1  -5   70.01    4.13
   0  -1   5   75.89    4.12
   0  -1  -5   71.16    4.10
   0   1   5   70.52    4.41
   0   1   5   73.70    4.26
   0   1  -5   87.13    5.99
   0   1  -5   75.71    4.29
   0   1  -5   76.04    4.25
   0   1   5   84.91    5.93
   0   1  -5   76.91    4.57
   0   1  -5   76.37    4.27
   0   1   5   83.65    5.86
   0   1  -5   83.72    6.26
   0   1  -5   80.44    6.18
   0   1   5   77.72    5.99
   0   1  -5   83.65    6.06
   0   1   5   73.68    4.28
   0   1   5   78.70    4.30
   0   1   5   74.25    6.15
   1  -1   5  127.53    7.58
   1  -1   5  150.86    9.58
   1  -1   5  133.44    7.55
   1  -1   5  156.21    9.71
  -1  -1  -5  139.50    9.57
  -1  -1  -5  151.55    9.48
  -1  -1  -5  129.73    7.56
  -1  -1  -5  134.02    9.52
  -1  -1  -5  134.75    7.56
  -1  -1  -5  153.12    9.43
   1  -1   5  124.37    9.84
  -1  -1  -5  140.22    7.55
   1   1   5  156.17    9.40
  -1   1  -5  135.22    7.38
   1   1   5  127.26    7.41
  -1   1  -5  130.74    9.87
   1   1   5  132.76    7.40
   1   1   5  130.93    7.39
  -1   1  -5  131.60    7.38
   1   1   5  136.55    9.38
  -1   1  -5  141.04    7.43
   1   1   5  152.49    9.28
  -1   1  -5  135.45    7.41
  -1   1  -5  116.12    7.69
  -1   1  -5  131.59    9.77
  -1   1  -5  136.51    7.40
  -1   1  -5  155.21    9.51
   1   1   5  143.12    9.55
  -1   1  -5  134.05    7.40
  -1   1  -5  134.92    7.40
  -2  -1  -5    0.83    0.27
   2  -1   5    0.66    0.22
  -2  -1  -5    1.03    0.19
  -2  -1  -5    1.02    1.08
   2  -1   5    1.41    1.39
  -2  -1  -5    1.24    0.32
  -2  -1  -5    0.71    0.29
   2  -1   5    0.72    0.29
   2  -1   5    0.87    1.10
   2  -1   5    0.86    0.15
  -2  -1  -5    0.71    0.33
   2  -1   5    1.11    0.16
  -2  -1  -5    0.53    0.33
   2  -1   5    0.52    0.19
  -2  -1  -5    0.87    0.20
   2  -1   5    0.80    0.14
  -2  -1  -5    1.09    0.15
  -2  -1  -5    1.17    0.14
   2  -1   5    1.64    1.93
  -2   1  -5    0.49    0.12
   2   1   5    0.35    0.37
  -2   1  -5    0.97    0.43
  -2   1  -5    0.82    1.06
  -2   1  -5    0.84    1.09
  -2   1  -5    1.26    0.29
   2   1   5    0.79    1.45
  -2   1  -5    0.74    1.65
  -2   1  -5    1.25    0.19
   2   1   5    0.89    0.16
  -2   1  -5    0.66    0.19
  -2   1  -5    1.01    0.28
  -2   1  -5    0.79    0.10
   2   1   5    0.96    1.00
  -2   1  -5    0.81    0.15
   2   1   5    0.79    1.02
  -2   1  -5    0.76    0.14
   3  -1   5   16.31    0.95
   3  -1   5   13.99    1.01
   3  -1   5   17.38    1.00
   3  -1   5   17.97    0.97
  -3  -1  -5   16.11    1.02
   3  -1   5   17.03    1.13
   3  -1   5   17.24    0.98
  -3  -1  -5   16.94    0.99
  -3  -1  -5   17.48    0.96
  -3  -1  -5   15.90    1.05
  -3  -1  -5   17.54    1.04
   3  -1   5   14.57    1.08
  -3  -1  -5   16.59    1.02
  -3   1  -5   17.03    1.06
  -3   1  -5   17.95    0.98
  -3   1  -5   16.90    1.00
   3   1   5   16.96    1.24
   3   1   5   17.39    1.02
   3   1   5   18.10    0.98
   3   1   5   15.82    0.99
  -3   1  -5   17.06    1.03
  -3   1  -5   15.93    1.08
  -3   1  -5   17.75    1.06
   3   1   5   16.82    1.02
  -3   1  -5   18.10    1.03
  -3   1  -5   16.97    0.99
   3   1   5   16.01    1.06
   4  -1   5   11.23    0.94
   4  -1   5   12.75    0.99
   4  -1   5   13.47    0.81
   4  -1   5   13.40    0.79
  -4  -1  -5   12.86    0.89
   4  -1   5   13.41    1.02
  -4  -1  -5   13.75    0.86
   4  -1   5   13.30    0.80
   4  -1   5   13.20    0.84
  -4  -1  -5   14.48    0.86
  -4  -1  -5   11.95    0.86
   4  -1   5   12.49    0.83
  -4  -1  -5   12.97    0.85
  -4  -1  -5   12.76    0.86
   4   1   5   11.95    0.78
  -4   1  -5   13.11    0.86
   4   1   5   12.09    0.80
  -4   1  -5   13.83    0.84
  -4   1  -5   12.10    0.86
  -4   1  -5   13.36    0.79
  -4   1  -5   13.23    0.84
  -4   1  -5   13.98    0.91
   4   1   5   12.92    0.77
   4   1   5   12.08    0.85
  -4   1  -5   12.76    0.90
   4   1   5   13.70    0.84
   5  -1   5   38.75    2.40
  -5  -1  -5   39.71    2.33
  -5  -1  -5   43.60    2.29
  -5  -1  -5   41.98    2.29
  -5  -1  -5   40.33    2.31
   5  -1   5   43.31    2.24
   5  -1   5   36.37    2.31
   5  -1   5   40.33    2.26
   5  -1   5   40.28    2.40
  -5   1  -5   41.52    2.21
   5   1   5   41.87    2.18
   5   1   5   40.18    2.18
   5   1   5   41.21    2.17
   5   1   5   38.52    2.20
   5   1   5   34.63    2.28
  -5   1  -5   41.20    2.22
  -5   1  -5   33.32    2.31
   5   1   5   40.14    2.25
  -5   1  -5   37.74    2.22
   6  -1   5    4.88    0.47
   6  -1   5    5.76    0.39
  -6  -1  -5    5.29    0.43
   6  -1   5    6.41    0.48
   6   1   5    5.09    0.42
  -6   1  -5    6.18    0.41
   6   1   5    5.77    0.40
   6   1   5    5.27    0.53
  -6   1  -5    6.61    0.41
   6   1   5    6.13    0.36
   6  -2  -5   10.63    0.60
  -6  -2   5    9.84    0.59
  -6   2   5   11.10    0.64
   6   2  -5   10.93    0.61
  -6   2   5   10.59    0.65
   5  -2  -5    6.05    0.41
  -5  -2   5    4.85    0.48
   5  -2  -5    5.62    0.40
  -5  -2   5    5.91    0.43
   5  -2  -5    6.24    0.48
   5  -2  -5    5.55    0.55
  -5  -2   5    5.65    0.41
  -5  -2   5    5.17    0.45
  -5  -2   5    5.44    0.44
   5   2  -5    5.92    0.45
   5   2  -5    5.25    0.37
  -5   2   5    5.27    0.44
   5   2  -5    5.17    0.38
  -5   2   5    5.85    0.44
   5   2  -5    4.97    0.38
  -5   2   5    5.74    0.44
  -5   2   5    5.83    0.39
   4  -2  -5    8.45    0.75
   4  -2  -5   10.56    0.69
   4  -2  -5   10.33    0.64
  -4  -2   5    9.69    0.66
  -4  -2   5    9.04    0.87
  -4  -2   5   10.40    0.63
   4  -2  -5   10.39    0.64
  -4  -2   5   10.07    0.70
   4  -2  -5    9.77    0.72
  -4  -2   5    8.95    0.63
  -4  -2   5   10.06    0.67
  -4   2   5   10.24    0.61
   4   2  -5    9.44    0.60
   4   2  -5    8.93    0.76
  -4   2   5   10.22    0.58
  -4   2   5    9.59    0.66
  -4   2   5    8.61    0.81
   4   2  -5    9.56    0.57
  -4   2   5    9.16    0.65
  -4   2   5   10.28    0.68
   4   2  -5    8.69    1.05
   4   2  -5    9.88    0.66
  -4   2   5    9.59    0.66
  -3  -2   5   56.98    3.20
   3  -2  -5   56.04    3.24
  -3  -2   5   54.55    3.17
   3  -2  -5   60.02    3.22
  -3  -2   5   64.90    3.18
   3  -2  -5   56.66    3.24
  -3  -2   5   60.60    3.22
  -3  -2   5   56.15    3.20
   3  -2  -5   54.30    3.41
   3  -2  -5   57.42    3.17
   3  -2  -5   57.21    3.17
  -3  -2   5   55.81    3.30
  -3   2   5   57.79    3.10
  -3   2   5   56.61    3.10
   3   2  -5   55.63    3.10
   3   2  -5   55.77    3.10
  -3   2   5   55.49    3.15
   3   2  -5   57.26    3.36
  -3   2   5   60.59    3.34
  -3   2   5   52.63    3.22
  -3   2   5   60.13    3.13
  -3   2   5   54.69    3.15
  -3   2   5   57.59    3.10
   3   2  -5   56.72    3.18
   2  -2  -5   13.02    0.98
   2  -2  -5   12.93    0.89
   2  -2  -5   14.16    0.90
  -2  -2   5   14.17    0.86
   2  -2  -5   14.14    0.86
   2  -2  -5   15.21    0.90
  -2  -2   5   14.85    0.86
   2  -2  -5   14.10    0.84
  -2  -2   5   14.13    1.00
   2  -2  -5   14.36    0.84
  -2  -2   5   14.05    0.93
   2  -2  -5   12.81    3.74
  -2  -2   5   13.40    0.83
  -2  -2   5   14.90    0.88
  -2   2   5   13.49    0.82
  -2   2   5   13.46    0.79
   2   2  -5   13.84    0.78
  -2   2   5   12.82    0.86
  -2   2   5   12.35    0.82
   2   2  -5   14.57    0.95
  -2   2   5   14.91    0.78
  -2   2   5   13.42    0.81
  -2   2   5   13.74    0.87
   2   2  -5   13.86    0.77
   1  -2  -5   46.73    2.64
  -1  -2   5   54.13    5.54
  -1  -2   5   47.50    2.73
  -1  -2   5   42.81    2.76
  -1  -2   5   53.92    2.71
  -1  -2   5   52.22    2.76
   1  -2  -5   46.38    2.77
   1  -2  -5   52.68    2.75
  -1  -2   5   46.12    2.67
   1  -2  -5   43.40    4.92
  -1  -2   5   52.62    2.72
   1  -2  -5   47.40    2.69
   1  -2  -5   44.78    2.74
   1   2  -5   48.10    2.56
   1   2  -5   49.33    4.70
  -1   2   5   46.06    2.56
  -1   2   5   51.53    4.76
  -1   2   5   46.33    2.63
   1   2  -5   51.13    4.84
   1   2  -5   44.64    2.56
  -1   2   5   52.15    4.88
  -1   2   5   47.10    2.59
   1   2  -5   46.45    4.50
  -1   2   5   42.29    4.73
   1   2  -5   47.57    3.13
  -1   2   5   40.65    4.76
   1   2  -5   45.69    2.56
   1   2  -5   48.48    2.56
  -1   2   5   43.73    2.94
   1   2  -5   47.90    2.58
   1   2  -5   45.21    4.35
  -1   2   5   47.72    2.56
   0  -2  -5   92.66    5.51
   0  -2  -5   94.94    7.34
   0  -2   5   91.88    7.39
   0  -2  -5  101.48    5.49
   0  -2  -5   96.44    5.49
   0  -2  -5  117.93    7.56
   0  -2   5  113.50    5.57
   0  -2   5   90.75    5.60
   0  -2  -5  103.37    5.52
   0  -2   5  103.66    5.56
   0  -2   5   99.18    7.96
   0  -2   5  108.81    5.57
   0  -2  -5  107.17    5.55
   0   2  -5  109.82    8.62
   0   2  -5  109.37    6.05
   0   2   5  124.67    8.20
   0   2  -5  114.38    6.07
   0   2   5  101.23    8.10
   0   2  -5  106.13    8.59
   0   2   5  105.20    6.24
   0   2   5  106.67    6.04
   0   2  -5  111.77    6.05
   0   2  -5  112.07    6.06
   0   2  -5  115.38    6.09
   0   2   5  105.92    6.05
   0   2   5  108.10    6.10
   0   2   5  101.45    7.97
   0   2  -5  120.20    8.12
   0   2  -5  111.18    6.51
   0   2  -5  108.92    6.06
   0   2   5  125.22    8.13
   0   2  -5  126.40    8.31
  -1  -2  -5  104.81    6.28
  -1  -2  -5  117.83    6.25
   1  -2   5  101.25    8.30
   1  -2   5  122.93    6.22
  -1  -2  -5  125.62    6.22
  -1  -2  -5  118.68    6.28
   1  -2   5  112.34    6.24
  -1  -2  -5   97.93    7.74
  -1  -2  -5  117.89    8.27
  -1  -2  -5  110.52    6.17
  -1  -2  -5  122.40    8.21
  -1   2  -5  113.58    9.94
  -1   2  -5  124.66    6.66
   1   2   5  123.35    6.65
  -1   2  -5  139.43    9.19
  -1   2  -5  124.61    6.70
  -1   2  -5  125.08    6.67
  -1   2  -5  122.53    6.67
   1   2   5  117.87    8.78
   1   2   5  124.30    8.54
  -1   2  -5  124.25    6.65
   1   2   5  119.41    8.62
  -1   2  -5  129.28    7.18
  -1   2  -5  111.11    9.78
  -1   2  -5  123.10    6.68
   1   2   5  120.67    6.67
   1   2   5  123.34    6.64
   1   2   5  126.78    9.03
  -1   2  -5  119.42    6.70
   2  -2   5   26.97    1.63
  -2  -2  -5   31.28    1.76
   2  -2   5   27.24    1.58
  -2  -2  -5   28.11    1.62
  -2  -2  -5   27.18    1.65
  -2  -2  -5   28.56    1.58
  -2  -2  -5   27.91    1.63
   2  -2   5   27.57    1.72
  -2  -2  -5   25.44    1.58
   2  -2   5   25.90    1.69
   2  -2   5   27.71    1.66
   2  -2   5   29.19    1.61
   2  -2   5   26.72    1.59
  -2  -2  -5   28.16    1.58
  -2  -2  -5   27.40    1.59
   2   2   5   28.71    1.66
  -2   2  -5   28.12    1.68
  -2   2  -5   28.77    1.65
  -2   2  -5   29.26    1.66
  -2   2  -5   29.87    1.68
   2   2   5   31.13    1.62
   2   2   5   29.73    1.67
  -2   2  -5   29.03    1.71
  -2   2  -5   29.56    1.64
  -2   2  -5   30.31    1.64
  -3  -2  -5    8.53    0.60
  -3  -2  -5    7.63    0.63
  -3  -2  -5    7.05    0.57
   3  -2   5    6.91    0.61
   3  -2   5    8.51    0.74
  -3  -2  -5    8.21    0.82
   3  -2   5    8.34    0.60
  -3  -2  -5    7.59    0.60
   3  -2   5    8.64    0.71
  -3  -2  -5    7.93    0.57
  -3  -2  -5    8.08    0.63
   3  -2   5    8.19    0.55
  -3  -2  -5    7.57    0.56
  -3   2  -5    8.82    0.60
   3   2   5    8.83    0.53
  -3   2  -5    8.61    0.54
  -3   2  -5    7.91    0.51
  -3   2  -5    8.01    0.52
   3   2   5    8.38    0.56
  -3   2  -5    8.05    0.53
  -3   2  -5    8.07    0.64
  -3   2  -5    7.32    0.70
  -3   2  -5    7.70    0.57
  -4  -2  -5   16.56    1.01
   4  -2   5   17.09    1.05
  -4  -2  -5   16.87    1.05
  -4  -2  -5   18.46    1.10
   4  -2   5   17.20    1.07
  -4  -2  -5   15.89    1.07
   4  -2   5   16.59    1.11
   4  -2   5   16.31    1.18
  -4  -2  -5   16.42    1.07
  -4  -2  -5   17.30    1.04
   4  -2   5   16.84    1.15
   4   2   5   17.24    0.96
   4   2   5   16.27    1.00
  -4   2  -5   15.28    0.94
  -4   2  -5   15.60    1.03
  -4   2  -5   16.54    1.12
  -4   2  -5   15.62    1.09
  -4   2  -5   16.25    1.00
   4   2   5   16.31    0.98
   4   2   5   17.77    1.04
  -4   2  -5   17.37    1.03
   4   2   5   15.66    1.05
  -4   2  -5   17.18    0.98
  -5  -2  -5    5.64    0.42
  -5  -2  -5    5.02    0.43
   5  -2   5    5.40    0.55
  -5  -2  -5    5.04    0.44
   5  -2   5    4.25    0.50
   5  -2   5    5.16    0.44
   5   2   5    5.13    0.39
  -5   2  -5    5.38    0.40
  -5   2  -5    5.14    0.49
   5   2   5    5.28    0.49
  -5   2  -5    5.03    0.41
   5   2   5    4.92    0.38
   5   2   5    5.34    0.37
   5   2   5    4.69    0.56
  -5   2  -5    4.41    0.43
  -6  -2  -5    0.26    0.12
   6  -2   5    0.35    0.14
  -6   2  -5    0.26    0.09
   6   2   5    0.20    0.07
  -6   2  -5    0.24    0.11
  -5  -3   5    3.08    0.28
   5  -3  -5    3.00    0.28
  -5  -3   5    2.71    0.25
   5  -3  -5    2.92    0.36
   5  -3  -5    2.95    0.27
  -5  -3   5    2.74    0.30
  -5  -3   5    2.86    0.28
  -5   3   5    3.33    0.25
   5   3  -5    3.01    0.25
   5   3  -5    3.21    0.27
   5   3  -5    2.28    0.26
  -5   3   5    3.11    0.41
  -5   3   5    3.05    0.28
   4  -3  -5    9.30    0.61
  -4  -3   5    9.58    0.63
   4  -3  -5    9.95    0.65
  -4  -3   5    9.26    0.68
  -4  -3   5    9.15    0.61
  -4  -3   5    9.73    0.64
  -4   3   5    8.42    0.70
  -4   3   5   10.35    0.56
   4   3  -5    9.04    0.57
   4   3  -5    9.20    0.60
  -4   3   5    9.29    0.62
  -4   3   5    8.85    0.57
  -4   3   5    8.22    0.67
  -4   3   5    9.39    0.58
   4   3  -5    6.80    0.99
   4   3  -5    9.08    0.54
  -3  -3   5    0.98    0.20
   3  -3  -5    1.18    0.25
  -3  -3   5    1.10    0.18
   3  -3  -5    1.21    0.21
  -3  -3   5    1.07    0.25
   3  -3  -5    1.16    0.25
   3  -3  -5    1.13    0.20
  -3  -3   5    1.30    0.23
  -3  -3   5    1.07    0.38
  -3  -3   5    1.05    0.24
  -3  -3   5    0.92    0.33
   3  -3  -5    1.03    0.20
   3  -3  -5    1.01    0.33
  -3   3   5    1.26    0.19
  -3   3   5    1.26    0.15
  -3   3   5    1.53    0.34
  -3   3   5    1.14    0.22
   3   3  -5    1.05    0.15
   3   3  -5    1.71    0.35
  -3   3   5    1.07    0.23
  -3   3   5    1.21    0.19
   3   3  -5    0.83    0.41
   3   3  -5    0.92    0.15
   2  -3  -5    4.92    0.39
  -2  -3   5    5.40    0.48
   2  -3  -5    4.17    1.10
   2  -3  -5    5.20    0.40
   2  -3  -5    5.33    0.40
   2  -3  -5    5.13    0.47
   2  -3  -5    5.00    0.43
  -2  -3   5    4.53    0.53
  -2  -3   5    4.40    0.42
   2  -3  -5    4.98    0.47
  -2  -3   5    4.59    0.41
  -2  -3   5    4.79    0.44
  -2  -3   5    5.01    0.40
  -2   3   5    4.99    0.38
  -2   3   5    4.91    0.34
   2   3  -5    4.83    0.35
   2   3  -5    5.61    0.32
  -2   3   5    4.73    0.38
   2   3  -5    4.69    0.54
  -2   3   5    4.38    0.47
  -2   3   5    5.04    0.35
  -2   3   5    4.95    0.46
  -2   3   5    4.53    0.33
   1  -3  -5   72.14    3.90
   1  -3  -5   66.96    3.85
   1  -3  -5   68.38    4.01
  -1  -3   5   72.68    3.87
   1  -3  -5   75.34    3.92
  -1  -3   5   71.63    3.94
   1  -3  -5   74.67    3.85
  -1  -3   5   71.95    3.86
   1  -3  -5   66.85    3.85
  -1  -3   5   73.07    3.89
  -1  -3   5   63.79    3.93
  -1  -3   5   65.07    3.86
  -1  -3   5   67.17    3.87
   1  -3  -5   72.83    3.86
  -1   3   5   73.22    3.85
   1   3  -5   69.42    3.85
  -1   3   5   74.21    3.81
   1   3  -5   62.54    3.84
  -1   3   5   70.40    3.84
   1   3  -5   75.66    3.81
  -1   3   5   67.62    3.90
   1   3  -5   70.54    3.82
  -1   3   5   69.00    3.81
  -1   3   5   67.48    3.82
   0  -3  -5   17.48    1.04
   0  -3   5   18.51    1.09
   0  -3   5   16.36    1.14
   0  -3   5   18.30    1.04
   0  -3   5   16.71    1.06
   0  -3   5   18.32    1.05
   0  -3  -5   18.92    1.03
   0  -3  -5   17.87    1.07
   0  -3  -5   17.77    1.22
   0  -3   5   15.21    1.15
   0  -3  -5   18.30    1.04
   0   3  -5   16.81    1.15
   0   3   5   17.18    1.01
   0   3   5   19.75    1.11
   0   3   5   20.07    1.05
   0   3  -5   19.84    1.01
   0   3  -5   18.25    1.06
   0   3  -5   16.67    1.03
   0   3   5   17.51    1.00
   0   3  -5   15.80    1.04
  -1  -3  -5   17.80    1.23
   1  -3   5   17.69    1.01
   1  -3   5   17.53    1.06
  -1  -3  -5   16.56    1.07
  -1  -3  -5   16.93    1.02
   1  -3   5   16.38    1.11
   1  -3   5   17.17    1.06
  -1  -3  -5   17.40    1.06
  -1  -3  -5   16.92    1.05
   1  -3   5   17.12    1.13
  -1  -3  -5   18.01    1.03
  -1  -3  -5   15.23    1.10
   1  -3   5   18.04    1.14
   1  -3   5   17.67    1.04
   1   3   5   18.25    1.02
   1   3   5   17.36    1.04
   1   3   5   19.55    1.12
  -1   3  -5   17.55    1.13
  -1   3  -5   18.88    1.04
  -1   3  -5   18.43    1.11
  -1   3  -5   19.27    1.06
  -1   3  -5   18.16    1.06
  -1   3  -5   18.50    1.09
  -2  -3  -5    2.77    0.45
   2  -3   5    2.95    0.34
  -2  -3  -5    2.89    0.41
   2  -3   5    2.60    0.37
   2  -3   5    3.00    0.51
  -2  -3  -5    2.75    0.28
   2  -3   5    2.47    0.29
   2  -3   5    2.47    0.42
  -2  -3  -5    2.48    0.42
  -2  -3  -5    3.13    0.56
  -2  -3  -5    2.19    0.32
   2  -3   5    2.79    0.42
   2  -3   5    1.77    0.55
  -2   3  -5    2.66    0.37
  -2   3  -5    2.60    0.26
   2   3   5    2.32    0.28
  -2   3  -5    2.49    0.29
   2   3   5    3.06    0.21
  -2   3  -5    2.82    0.33
  -2   3  -5    2.99    0.25
  -3  -3  -5    8.47    0.68
   3  -3   5    9.60    0.77
   3  -3   5    9.84    0.80
  -3  -3  -5    9.26    0.65
  -3  -3  -5    9.00    0.61
  -3  -3  -5    8.92    0.69
   3  -3   5    7.34    0.72
  -3  -3  -5    8.47    0.68
   3  -3   5    8.45    0.70
   3  -3   5    8.64    0.68
  -3  -3  -5    9.72    0.88
   3  -3   5    8.67    0.87
   3   3   5    9.16    0.59
  -3   3  -5    8.58    0.56
  -3   3  -5    7.09    0.90
  -3   3  -5    7.91    0.73
  -3   3  -5    9.75    0.67
  -3   3  -5    9.18    0.58
  -3   3  -5    9.93    0.68
  -3   3  -5    8.95    0.57
  -3   3  -5    8.98    0.63
   3   3   5    9.21    0.55
  -4  -3  -5    2.84    0.46
   4  -3   5    4.59    0.47
   4  -3   5    3.23    0.59
  -4  -3  -5    3.66    0.47
  -4   3  -5    4.08    0.68
   4   3   5    3.23    0.47
  -4   3  -5    3.21    0.40
  -4   3  -5    3.64    0.48
   4   3   5    3.39    0.73
   4   3   5    3.48    0.29
  -4   3  -5    3.63    0.47
  -4   3  -5    3.41    0.36
   4   3   5    3.68    0.33
  -5  -3  -5    5.90    0.42
  -5  -3  -5    5.41    0.42
   5  -3   5    5.75    0.49
   5  -3   5    5.84    0.47
  -5  -3  -5    5.53    0.43
  -5   3  -5    5.44    0.38
   5   3   5    4.70    0.40
  -5   3  -5    5.46    0.37
   5   3   5    5.00    0.38
   5  -4  -5   10.25    0.60
  -5  -4   5   10.41    0.60
  -5  -4   5   10.68    0.61
  -5   4   5   11.12    0.68
  -5   4   5   12.51    0.67
   4  -4  -5    2.19    0.27
  -4  -4   5    1.98    0.29
  -4  -4   5    1.82    0.22
  -4  -4   5    2.08    0.24
  -4  -4   5    2.24    0.26
   4  -4  -5    1.86    0.25
   4  -4  -5    2.02    0.23
   4  -4  -5    1.98    0.30
  -4   4   5    2.02    0.28
  -4   4   5    2.04    0.18
  -4   4   5    2.28    0.23
   4   4  -5    2.16    0.26
  -4   4   5    3.03    0.39
   4   4  -5    2.59    0.25
   3  -4  -5   29.15    1.73
  -3  -4   5   29.33    1.66
  -3  -4   5   28.03    1.68
   3  -4  -5   29.67    1.65
  -3  -4   5   28.05    1.64
  -3   4   5   28.83    1.54
  -3   4   5   25.17    1.65
   3   4  -5   29.20    1.53
   3   4  -5   29.56    1.55
  -3   4   5   25.84    1.61
  -3   4   5   27.73    1.53
   3   4  -5   25.34    1.72
  -3   4   5   28.22    1.54
   2  -4  -5   18.63    1.16
   2  -4  -5   21.27    1.21
  -2  -4   5   17.47    1.20
  -2  -4   5   19.07    1.16
  -2  -4   5   20.02    1.12
   2  -4  -5   18.54    1.33
   2  -4  -5   19.61    1.11
  -2  -4   5   16.53    1.39
   2  -4  -5   19.00    1.12
   2  -4  -5   18.12    1.11
  -2  -4   5   19.20    1.13
  -2  -4   5   19.13    1.14
  -2   4   5   18.29    1.10
   2   4  -5   19.87    1.09
  -2   4   5   19.20    1.19
   2   4  -5   20.31    1.52
   2   4  -5   21.98    1.22
  -2   4   5   18.13    1.17
  -2   4   5   18.41    1.09
  -2   4   5   17.96    1.34
  -2   4   5   20.73    1.14
  -1  -4   5   18.25    0.99
   1  -4  -5   15.14    0.95
  -1  -4   5   16.70    0.97
   1  -4  -5   17.58    0.93
   1  -4  -5   16.78    1.00
  -1  -4   5   13.80    1.05
  -1  -4   5   13.42    1.31
   1  -4  -5   15.42    1.15
  -1  -4   5   13.84    1.08
  -1  -4   5   15.52    1.00
   1  -4  -5   16.59    0.97
  -1   4   5   17.46    1.02
  -1   4   5   15.80    0.93
  -1   4   5   16.03    1.12
  -1   4   5   15.72    0.92
  -1   4   5   15.02    0.95
   1   4  -5   17.72    0.96
   1   4  -5   17.22    0.93
  -1   4   5   15.65    1.00
   0  -4  -5   83.95    4.59
   0  -4  -5   80.87    4.57
   0  -4   5   78.75    4.64
   0  -4   5   82.46    4.57
   0  -4   5   79.12    4.66
   0  -4  -5   81.73    4.57
   0  -4   5   88.62    4.58
   0  -4  -5   84.44    4.75
   0  -4   5   79.72    4.66
   0  -4  -5   89.37    4.62
   0  -4   5   85.94    4.60
   0   4  -5   88.92    4.80
   0   4  -5   87.81    4.80
   0   4   5   86.02    4.77
   0   4   5   85.08    4.78
   0   4   5   87.68    4.83
   0   4  -5   92.18    4.79
   1  -4   5    4.25    0.51
  -1  -4  -5    4.69    0.59
  -1  -4  -5    4.18    0.41
  -1  -4  -5    3.98    0.41
  -1  -4  -5    3.65    0.46
   1  -4   5    4.95    0.37
   1  -4   5    3.53    0.39
   1  -4   5    4.99    0.45
  -1  -4  -5    4.39    0.36
   1  -4   5    3.73    0.51
  -1   4  -5    4.23    0.31
  -1   4  -5    3.80    0.32
  -1   4  -5    4.33    0.47
  -1   4  -5    3.37    0.49
  -1   4  -5    3.88    0.40
   1   4   5    4.45    0.35
   1   4   5    3.53    0.47
   1   4   5    3.92    0.27
   1   4   5    4.32    0.38
  -1   4  -5    4.70    0.35
   2  -4   5   15.61    0.99
   2  -4   5   14.13    0.99
   2  -4   5   16.56    1.09
  -2  -4  -5   15.09    1.03
  -2  -4  -5   16.75    1.02
   2  -4   5   16.41    0.98
  -2  -4  -5   17.18    1.18
  -2  -4  -5   16.57    0.97
   2  -4   5   16.06    1.08
  -2   4  -5   15.89    0.95
  -2   4  -5   16.21    0.96
  -2   4  -5   15.88    0.95
  -2   4  -5   16.52    0.94
   2   4   5   15.15    1.09
   2   4   5   16.65    0.92
  -2   4  -5   16.07    1.08
  -2   4  -5   16.31    1.01
   3  -4   5    4.51    0.63
   3  -4   5    4.32    0.47
   3  -4   5    6.65    0.60
  -3  -4  -5    5.26    0.57
  -3  -4  -5    5.56    0.69
   3  -4   5    5.60    0.50
  -3  -4  -5    6.14    0.53
   3   4   5    5.92    0.40
  -3   4  -5    5.76    0.42
  -3   4  -5    4.78    0.43
  -3   4  -5    5.70    0.44
  -3   4  -5    6.13    0.42
  -3   4  -5    6.25    0.64
   4  -4   5    4.96    0.41
  -4  -4  -5    5.60    0.41
   4  -4   5    5.02    0.67
  -4  -4  -5    5.49    0.40
  -4  -4  -5    5.01    0.41
  -4  -4  -5    4.64    0.40
   4  -4   5    5.19    0.47
   4  -4   5    5.09    0.45
   4   4   5    5.58    0.48
  -4   4  -5    5.55    0.41
  -4   4  -5    5.50    0.34
  -4   4  -5    5.01    0.40
  -5  -4  -5    2.16    0.20
   5  -4   5    2.42    0.21
  -5  -4  -5    1.82    0.20
  -5   4  -5    1.86    0.19
  -5   4  -5    1.90    0.19
  -4  -5   5    0.33    0.10
  -4   5   5    0.31    0.10
  -3  -5   5   25.10    1.40
  -3  -5   5   24.28    1.40
   3  -5  -5   25.14    1.40
  -3  -5   5   23.85    1.38
   3  -5  -5   24.57    1.38
  -3   5   5   25.71    1.37
  -3   5   5   25.33    1.35
  -3   5   5   23.74    1.42
  -3   5   5   23.27    1.37
   2  -5  -5   25.09    1.59
  -2  -5   5   25.82    1.44
   2  -5  -5   26.40    1.48
   2  -5  -5   24.85    1.43
  -2  -5   5   25.20    1.43
  -2  -5   5   23.32    1.49
   2  -5  -5   25.63    1.45
  -2  -5   5   24.85    1.46
  -2   5   5   25.15    1.44
  -2   5   5   25.03    1.44
  -2   5   5   27.06    1.44
   2   5  -5   26.25    1.45
  -2   5   5   25.89    1.47
  -1  -5   5    0.93    0.44
  -1  -5   5    0.73    0.21
   1  -5  -5    0.83    0.24
  -1   5   5    0.76    0.16
   1   5  -5    0.80    0.18
   1   5  -5    0.86    0.14
  -1   5   5    0.71    0.11
   0  -5  -5    7.50    0.66
   0  -5  -5    8.00    0.54
   0  -5   5    7.36    0.63
   0  -5   5    8.21    0.55
   0  -5   5    8.52    0.59
   0  -5  -5    8.33    0.76
   0   5  -5    8.23    0.55
   0   5  -5    7.38    0.63
   0   5   5    8.67    0.51
   0   5  -5    8.74    0.53
   0   5   5    8.73    0.53
   1  -5   5    0.85    0.29
   1  -5   5    0.99    0.25
  -1  -5  -5    0.91    0.20
  -1  -5  -5    1.11    0.26
  -1   5  -5    1.44    0.32
  -1   5  -5    1.36    0.18
  -1   5  -5    1.14    0.19
  -1   5  -5    1.57    0.27
  -1   5  -5    1.46    0.19
  -2  -5  -5    1.75    0.31
  -2  -5  -5    1.91    0.23
   2  -5   5    1.33    0.37
  -2  -5  -5    1.28    0.26
   2  -5   5    1.54    0.26
  -2  -5  -5    1.73    0.41
   2  -5   5    1.32    0.28
   2  -5   5    1.85    0.35
   2  -5   5    1.51    0.28
  -2   5  -5    1.52    0.22
  -2   5  -5    1.63    0.23
  -2   5  -5    1.41    0.20
  -2   5  -5    1.36    0.23
  -3  -5  -5    7.32    0.48
   3  -5   5    6.88    0.51
  -3  -5  -5    7.55    0.52
  -3  -5  -5    7.44    0.49
   3  -5   5    7.50    0.55
   3  -5   5    7.45    0.70
  -3   5  -5    7.89    0.47
  -3   5  -5    7.62    0.50
  -3   5  -5    7.47    0.52
  -3   5  -5    8.32    0.53
  -4  -5  -5    0.85    0.11
  -4   5  -5    1.25    0.16
   2  -6  -5    5.32    0.32
  -2  -6   5    4.61    0.33
  -2  -6   5    4.85    0.32
  -2   6   5    4.73    0.29
  -1  -6   5    9.53    0.62
   1  -6  -5   11.31    0.73
  -1  -6   5   10.66    0.63
   1  -6  -5   10.49    0.61
  -1  -6   5    9.48    0.65
  -1   6   5    9.57    0.58
  -1   6   5   10.39    0.59
   0  -6   5   10.36    0.61
   0  -6  -5   10.27    0.62
   0  -6  -5   10.27    0.71
   0  -6   5    8.85    0.63
   0  -6  -5   10.12    0.60
   0  -6   5   10.07    0.60
   0  -6  -5    8.95    0.62
   0   6  -5    9.24    0.60
   0   6  -5    8.20    0.54
  -1  -6  -5    5.93    0.37
   1  -6   5    5.41    0.38
   1  -6   5    5.57    0.54
   1  -6   5    5.39    0.44
  -1  -6  -5    4.80    0.40
  -1  -6  -5    5.58    0.49
  -1   6  -5    4.56    0.34
  -1   6  -5    5.09    0.32
   2  -6   5    9.31    0.66
  -2  -6  -5    9.26    0.55
  -2   6  -5   10.12    0.57
  -6   0   6    1.12    0.17
   6   0  -6    1.21    0.18
   6   0  -6    0.97    0.15
   6   0  -6    1.13    0.21
  -6   0   6    1.33    0.18
   5   0  -6   42.06    2.24
  -5   0   6   42.83    2.31
   5   0  -6   43.13    2.26
  -5   0   6   37.85    2.28
   5   0  -6   42.54    2.28
   5   0  -6   40.60    2.27
   5   0  -6   35.03    2.39
  -5   0   6   42.18    2.30
   4   0  -6  135.86    7.06
  -4   0   6  131.11    7.07
  -4   0   6  143.20    7.10
  -4   0   6  109.23    7.03
   4   0  -6  126.95    7.05
  -4   0   6  124.46    7.21
   4   0  -6  132.99    7.03
   4   0  -6  122.48    7.35
   4   0  -6  133.40    7.03
  -4   0   6  132.89    7.10
  -4   0   6  130.25    7.05
  -4   0   6  132.28    7.09
   3   0  -6   12.06    0.81
   3   0  -6   12.25    0.72
  -3   0   6   11.80    0.76
   3   0  -6   13.29    0.71
  -3   0   6   12.02    0.87
  -3   0   6   11.57    0.83
  -3   0   6   12.08    0.75
  -3   0   6   13.67    0.88
  -3   0   6   10.73    0.79
   3   0  -6   12.98    0.75
  -3   0   6   12.29    0.76
   3   0  -6   11.95    0.96
   3   0  -6   12.55    0.85
  -2   0   6   32.70    1.93
  -2   0   6   36.07    1.93
   2   0  -6   35.13    1.93
  -2   0   6   33.96    1.94
   2   0  -6   34.81    1.87
   2   0  -6   34.85    1.87
   2   0  -6   34.59    2.04
   2   0  -6   32.34    1.87
  -2   0   6   34.09    1.88
   2   0  -6   37.28    4.68
  -2   0   6   32.24    1.92
  -2   0   6   37.83    1.98
  -2   0   6   33.83    1.90
  -2   0   6   33.84    1.89
  -2   0   6   29.48    4.38
   2   0  -6   32.03    1.89
   1   0  -6    2.76    1.36
  -1   0   6    1.87    0.19
   1   0  -6    2.30    1.26
   1   0  -6    2.59    0.17
  -1   0   6    2.18    0.21
  -1   0   6    2.14    1.39
   1   0  -6    2.17    0.55
  -1   0   6    2.38    0.46
  -1   0   6    2.47    0.19
  -1   0   6    2.45    1.33
   1   0  -6    2.38    0.19
   1   0  -6    2.61    1.26
   1   0  -6    2.38    1.36
  -1   0   6    2.37    0.22
  -1   0   6    2.30    1.31
   1   0  -6    2.37    0.17
  -1   0   6    2.63    1.27
   1   0  -6    2.34    0.21
   1   0  -6    2.34    0.27
   1   0  -6    2.11    0.19
   0   0  -6   83.74    4.82
   0   0  -6   85.60    5.12
   0   0  -6   84.02    4.83
   0   0   6   93.14    7.04
   0   0  -6   84.27    4.88
   0   0   6   79.04    4.85
   0   0   6   88.32    4.85
   0   0  -6   86.53    4.83
   0   0  -6   91.98    6.97
   0   0  -6   86.69    4.82
   0   0  -6   91.24    6.97
   0   0   6   87.73    6.84
   0   0   6   97.82    7.00
   0   0   6   98.54    7.12
   0   0  -6   81.17    4.86
   0   0  -6   86.86    4.82
   0   0  -6   93.06    6.90
   0   0  -6   94.97    4.81
   0   0  -6   94.92    7.02
   1   0   6   81.54    4.54
  -1   0  -6   83.78    4.57
  -1   0  -6   84.28    4.57
  -1   0  -6   80.01    4.55
  -1   0  -6   83.37    4.73
  -1   0  -6   88.27    4.53
  -1   0  -6   84.48    4.54
  -1   0  -6   98.67    6.86
   1   0   6   90.49    4.54
   1   0   6   80.00    4.56
   1   0   6   76.05    6.90
  -1   0  -6   87.11    4.53
   1   0   6   79.56    4.67
  -1   0  -6   77.53    7.01
   1   0   6   78.43    7.08
  -1   0  -6   82.88    7.12
  -2   0  -6  135.58    7.51
  -2   0  -6  152.72    7.53
  -2   0  -6  133.85    7.54
  -2   0  -6  140.82    7.49
  -2   0  -6  122.69    7.50
   2   0   6  136.13    7.48
   2   0   6  135.87    7.49
   2   0   6  137.88    7.48
   2   0   6  122.26    7.51
  -2   0  -6  136.79    7.53
   2   0   6  142.51    7.52
   2   0   6  159.27   16.53
  -2   0  -6  128.22    7.55
  -2   0  -6  148.40    7.49
  -3   0  -6   19.31    1.14
  -3   0  -6   17.88    1.10
   3   0   6   19.66    1.10
  -3   0  -6   17.36    1.20
   3   0   6   17.30    1.11
   3   0   6   17.99    1.07
  -3   0  -6   18.18    1.08
  -3   0  -6   17.27    1.14
   3   0   6   18.83    1.08
  -3   0  -6   20.07    1.06
   3   0   6   15.78    1.52
  -3   0  -6   18.34    1.11
  -3   0  -6   18.48    1.13
   3   0   6   19.83    1.06
  -3   0  -6   18.31    1.13
   4   0   6    1.03    0.19
  -4   0  -6    1.23    0.26
  -4   0  -6    1.15    0.42
  -4   0  -6    0.39    0.32
   4   0   6    1.38    0.22
   4   0   6    1.16    0.25
  -4   0  -6    0.75    0.23
  -4   0  -6    1.06    0.27
   4   0   6    0.76    0.23
   4   0   6    1.25    0.46
   4   0   6    1.00    0.19
  -5   0  -6    6.88    0.52
   5   0   6    6.63    0.50
   5   0   6    6.22    0.50
   5   0   6    6.79    0.45
  -5   0  -6    6.17    0.54
   5   0   6    6.95    0.68
  -5   0  -6    6.83    0.53
   5   0   6    6.31    0.62
   5   0   6    6.65    0.48
  -5   0  -6    6.22    0.49
  -6   0  -6    0.55    0.24
  -6   0  -6    0.29    0.09
   6   0   6    0.22    0.11
   6   0   6    0.28    0.16
  -6  -1   6   13.00    0.77
   6  -1  -6   12.92    0.75
   6  -1  -6   13.38    0.75
  -6   1   6   12.32    0.77
   6   1  -6   13.01    0.74
  -6   1   6   14.35    0.77
   6   1  -6   12.86    0.75
  -5  -1   6    9.77    0.61
   5  -1  -6    9.86    0.57
   5  -1  -6    9.85    0.61
  -5  -1   6    9.46    0.64
   5  -1  -6   10.52    1.21
   5  -1  -6   10.57    0.72
   5  -1  -6    9.17    0.60
  -5  -1   6    8.51    0.61
   5   1  -6    9.04    0.62
  -5   1   6    8.11    0.71
   5   1  -6    9.52    0.61
   5   1  -6    9.51    0.57
  -5   1   6   10.65    0.94
  -5   1   6    9.24    0.62
  -5   1   6    9.85    0.63
   5   1  -6    9.02    0.59
  -5   1   6    9.35    0.61
   5   1  -6    9.83    0.58
   4  -1  -6  121.59    6.40
   4  -1  -6  102.58    6.69
  -4  -1   6  125.84    6.42
  -4  -1   6  119.38    6.42
  -4  -1   6  120.03    6.43
  -4  -1   6  118.67    6.43
   4  -1  -6  121.61    6.40
   4  -1  -6  102.41    6.48
   4  -1  -6  125.77    6.45
   4  -1  -6  119.39    6.36
   4  -1  -6  123.21    6.38
  -4  -1   6  110.48    6.39
  -4  -1   6  121.56    6.42
  -4  -1   6  110.02    6.57
   4   1  -6  105.71    6.54
   4   1  -6  104.57    6.37
   4   1  -6  121.09    6.25
  -4   1   6  111.03    6.31
  -4   1   6  119.91    6.25
   4   1  -6  106.24    6.25
  -4   1   6  119.77    6.57
   4   1  -6  116.18    6.26
   4   1  -6  123.24    6.27
  -4   1   6  109.34    6.40
  -4   1   6  116.62    6.30
  -4   1   6  120.93    6.31
  -4   1   6  119.97    6.28
   4   1  -6  114.57    6.24
  -3  -1   6  163.99    8.43
  -3  -1   6  165.05    8.42
   3  -1  -6  151.36    8.37
   3  -1  -6  156.98    8.46
   3  -1  -6  156.23    8.37
  -3  -1   6  156.22    8.48
  -3  -1   6  149.74    8.42
  -3  -1   6  151.87    8.41
   3  -1  -6  154.54    8.39
   3  -1  -6  152.35    8.46
  -3  -1   6  152.81    8.53
   3  -1  -6  151.48    8.39
   3  -1  -6  146.84    8.37
  -3  -1   6  155.36    8.41
   3   1  -6  149.63    8.26
  -3   1   6  154.10    8.27
   3   1  -6  149.38    8.34
  -3   1   6  164.23    8.33
  -3   1   6  145.14    8.31
   3   1  -6  152.36    8.26
  -3   1   6  140.42    8.44
  -3   1   6  170.01    8.26
  -3   1   6  145.99    8.28
   3   1  -6  149.48    8.26
   3   1  -6  160.68    8.28
  -3   1   6  158.27    8.25
  -3   1   6  146.36    8.30
   3   1  -6  148.13    8.28
   2  -1  -6    6.21    0.45
   2  -1  -6    5.92    0.38
  -2  -1   6    5.29    0.44
   2  -1  -6    5.80    0.37
   2  -1  -6    5.63    0.40
  -2  -1   6    4.91    0.73
   2  -1  -6    6.65    0.62
  -2  -1   6    5.20    0.42
  -2  -1   6    5.89    0.41
  -2  -1   6    5.82    0.44
  -2  -1   6    5.07    2.62
   2  -1  -6    6.53    0.55
  -2  -1   6    5.88    0.58
  -2  -1   6    5.37    0.39
   2  -1  -6    5.84    0.41
   2  -1  -6    5.01    0.45
   2  -1  -6    5.39    0.58
  -2  -1   6    5.78    0.43
  -2   1   6    5.92    0.45
   2   1  -6    5.74    0.42
  -2   1   6    6.22    3.26
  -2   1   6    5.96    0.44
  -2   1   6    5.42    0.47
  -2   1   6    5.35    0.37
  -2   1   6    5.03    2.87
   2   1  -6    5.38    0.36
   2   1  -6    5.55    0.35
   2   1  -6    5.43    0.39
  -2   1   6    6.17    0.37
  -2   1   6    6.15    0.39
  -2   1   6    5.58    0.35
  -1  -1   6  151.13    9.19
  -1  -1   6  176.58    8.81
  -1  -1   6  154.61    8.84
  -1  -1   6  173.27    8.78
   1  -1  -6  169.24    8.73
   1  -1  -6  169.60    8.80
   1  -1  -6  176.24   11.42
   1  -1  -6  143.30   11.33
   1  -1  -6  140.04    8.72
  -1  -1   6  173.10    8.83
  -1  -1   6  160.18   11.48
  -1  -1   6  153.39    8.75
   1  -1  -6  166.41    8.78
   1  -1  -6  160.57    8.85
  -1  -1   6  157.03    8.76
   1  -1  -6  159.36    8.77
  -1   1   6  154.73    8.62
   1   1  -6  162.54    8.75
  -1   1   6  164.98    8.65
   1   1  -6  155.07   11.10
  -1   1   6  158.62    8.68
  -1   1   6  170.69   11.31
  -1   1   6  157.38    8.62
   1   1  -6  160.84    9.17
   1   1  -6  178.29   11.38
  -1   1   6  152.82   11.52
  -1   1   6  155.50    8.99
  -1   1   6  154.42   11.66
  -1   1   6  168.79   11.15
   1   1  -6  165.55   11.35
  -1   1   6  159.64    8.62
   1   1  -6  151.92    8.62
  -1   1   6  150.47    8.64
   1   1  -6  154.04    8.62
   1   1  -6  151.33    8.65
   1   1  -6  162.28    8.63
   0  -1   6  379.98   19.77
   0  -1  -6  401.29   22.44
   0  -1  -6  377.60   19.77
   0  -1   6  407.32   22.62
   0  -1   6  323.86   19.81
   0  -1   6  401.68   22.44
   0  -1  -6  326.97   22.12
   0  -1   6  367.13   19.78
   0  -1  -6  362.40   19.79
   0  -1   6  346.23   22.47
   0  -1  -6  403.43   22.41
   0  -1   6  336.13   22.52
   0  -1  -6  330.13   22.24
   0   1  -6  415.27   22.77
   0   1   6  391.17   22.51
   0   1  -6  374.71   22.95
   0   1  -6  329.49   20.03
   0   1  -6  361.27   20.04
   0   1  -6  339.60   20.03
   0   1   6  364.45   20.08
   0   1  -6  421.47   22.91
   0   1  -6  402.28   23.27
   0   1  -6  329.80   20.04
   0   1  -6  377.70   20.02
   0   1   6  350.06   22.55
   0   1   6  416.47   22.86
   0   1   6  354.20   22.69
   0   1  -6  343.68   20.42
   1  -1   6   86.07    4.59
  -1  -1  -6   77.93    4.68
  -1  -1  -6   85.18    4.80
  -1  -1  -6   89.07    4.60
   1  -1   6   72.75    4.68
   1  -1   6   85.49    7.89
  -1  -1  -6   83.07    4.63
   1  -1   6   87.93    4.63
  -1  -1  -6   87.46    4.63
   1  -1   6   87.10    4.67
  -1  -1  -6   89.18    4.60
   1  -1   6   81.61    4.63
  -1   1  -6   93.32    5.02
  -1   1  -6   91.84    5.36
   1   1   6  106.24    7.52
   1   1   6   91.57    5.05
  -1   1  -6   90.03    5.04
  -1   1  -6   89.89    8.14
   1   1   6  100.31    7.29
  -1   1  -6   87.91    5.03
  -1   1  -6   86.10    8.11
  -1   1  -6   82.54    5.03
  -1   1  -6  106.35    7.52
   1   1   6   88.44    5.26
  -1   1  -6   95.93    5.03
   1   1   6   92.25    5.02
  -1   1  -6   88.34    5.00
  -1   1  -6   93.71    5.06
   1   1   6   94.50    7.78
   1   1   6   92.92    5.02
  -1   1  -6   85.30    5.05
   1   1   6   93.66    7.64
   2  -1   6   34.93    2.25
   2  -1   6   36.10    2.02
  -2  -1  -6   38.15    2.21
   2  -1   6   36.06    2.03
   2  -1   6   38.73    2.03
   2  -1   6   36.06    2.07
  -2  -1  -6   35.09    2.11
  -2  -1  -6   34.61    2.07
   2  -1   6   42.13    4.99
  -2  -1  -6   38.21    2.04
  -2  -1  -6   37.29    2.09
  -2  -1  -6   35.06    2.08
   2  -1   6   30.59    2.10
   2  -1   6   38.68    2.06
  -2  -1  -6   36.44    2.05
   2  -1   6   37.05    2.15
   2   1   6   40.06    2.07
  -2   1  -6   37.29    2.07
  -2   1  -6   37.91    2.13
  -2   1  -6   43.53    5.04
  -2   1  -6   37.98    2.07
  -2   1  -6   37.41    2.06
  -2   1  -6   38.16    2.07
  -2   1  -6   33.65    2.06
   2   1   6   38.89    2.06
  -2   1  -6   35.07    2.10
  -2   1  -6   33.39    2.15
  -2   1  -6   39.69    2.11
   2   1   6   34.33    2.09
   2   1   6   36.73    2.13
   3  -1   6    9.23    0.78
   3  -1   6   10.23    0.95
   3  -1   6   10.28    0.61
  -3  -1  -6   10.02    0.62
  -3  -1  -6   10.16    0.71
  -3  -1  -6    9.88    0.71
   3  -1   6   10.00    0.63
   3  -1   6   10.51    0.65
  -3  -1  -6    9.31    0.68
  -3  -1  -6    9.70    0.65
  -3  -1  -6    9.79    0.72
  -3  -1  -6    9.78    0.66
  -3  -1  -6    7.95    0.88
   3  -1   6   10.03    0.63
   3  -1   6    9.70    0.67
  -3   1  -6   10.51    0.72
  -3   1  -6   10.01    0.67
   3   1   6   10.60    0.64
  -3   1  -6   10.72    0.66
   3   1   6    9.76    0.66
  -3   1  -6    9.34    0.74
  -3   1  -6    9.88    0.69
   3   1   6   10.37    0.67
  -3   1  -6   10.59    0.71
   3   1   6   10.65    0.62
  -3   1  -6   10.68    0.63
   3   1   6    9.45    0.72
   4  -1   6    2.23    0.54
   4  -1   6    2.53    0.29
  -4  -1  -6    2.28    0.37
  -4  -1  -6    2.27    0.35
   4  -1   6    2.33    0.35
   4  -1   6    2.43    0.31
  -4  -1  -6    2.30    0.38
  -4  -1  -6    2.73    0.35
  -4  -1  -6    2.04    0.48
   4  -1   6    2.57    0.52
  -4  -1  -6    2.90    0.45
   4  -1   6    2.80    0.45
   4  -1   6    2.33    0.36
  -4   1  -6    2.59    0.43
  -4   1  -6    2.77    0.32
   4   1   6    2.27    0.39
  -4   1  -6    2.21    0.37
   4   1   6    2.48    0.31
  -4   1  -6    2.47    0.30
   4   1   6    2.63    0.25
  -4   1  -6    1.94    0.43
   4   1   6    2.25    0.31
  -4   1  -6    1.69    0.29
   5  -1   6   10.89    0.74
   5  -1   6   11.53    0.68
  -5  -1  -6   12.13    0.75
  -5  -1  -6   12.13    0.75
  -5  -1  -6   12.09    0.77
   5  -1   6   11.47    0.96
  -5  -1  -6   11.63    0.79
   5  -1   6   11.12    0.87
  -5  -1  -6   11.99    0.82
  -5   1  -6   11.16    0.73
  -5   1  -6   12.87    0.73
   5   1   6   10.93    0.83
   5   1   6   10.35    0.79
   5   1   6   11.37    0.69
   5   1   6   10.98    0.68
   5   1   6   11.03    0.73
  -5   1  -6   11.92    0.77
   5   1   6   10.87    0.69
  -6  -1  -6    0.58    0.13
   6  -1   6    0.46    0.11
  -6   1  -6    0.33    0.09
   6   1   6    0.57    0.08
   6   1   6    0.41    0.12
   6  -2  -6    2.39    0.19
  -6   2   6    2.67    0.23
   6   2  -6    2.44    0.18
   6   2  -6    2.94    0.24
  -6   2   6    3.11    0.26
  -5  -2   6    2.69    0.28
   5  -2  -6    2.53    0.24
   5  -2  -6    2.98    0.27
  -5  -2   6    2.06    0.29
  -5  -2   6    2.76    0.37
  -5  -2   6    2.00    0.30
   5  -2  -6    2.61    0.29
  -5  -2   6    2.06    0.24
   5   2  -6    2.54    0.22
   5   2  -6    2.73    0.23
   5   2  -6    2.31    0.24
  -5   2   6    2.52    0.26
  -5   2   6    2.53    0.29
   5   2  -6    2.09    0.31
  -5   2   6    2.04    0.26
   4  -2  -6    3.14    0.30
  -4  -2   6    1.77    0.51
   4  -2  -6    2.97    0.34
   4  -2  -6    2.35    0.38
   4  -2  -6    2.43    0.30
  -4  -2   6    2.74    0.29
  -4  -2   6    2.72    0.35
   4  -2  -6    3.81    0.72
  -4  -2   6    2.90    0.33
  -4  -2   6    2.75    0.32
   4  -2  -6    2.24    0.41
  -4  -2   6    2.92    0.29
  -4   2   6    2.78    0.33
  -4   2   6    3.27    0.27
  -4   2   6    3.06    0.37
  -4   2   6    2.76    0.28
   4   2  -6    2.93    0.27
   4   2  -6    2.70    0.24
   4   2  -6    3.25    0.36
   4   2  -6    3.43    1.05
   4   2  -6    2.50    0.46
   4   2  -6    3.01    0.27
  -4   2   6    2.78    0.34
  -3  -2   6   36.68    2.09
   3  -2  -6   37.97    2.11
   3  -2  -6   36.07    2.07
  -3  -2   6   37.97    2.10
  -3  -2   6   36.55    2.11
   3  -2  -6   34.59    2.14
  -3  -2   6   35.72    2.07
   3  -2  -6   36.77    2.06
  -3  -2   6   35.14    2.23
  -3  -2   6   41.46    2.08
  -3   2   6   34.50    2.00
  -3   2   6   35.09    2.05
  -3   2   6   37.64    2.00
  -3   2   6   37.63    2.02
  -3   2   6   37.06    1.99
   3   2  -6   35.53    1.99
   3   2  -6   39.10    2.40
  -3   2   6   33.18    2.05
   3   2  -6   35.32    2.08
   3   2  -6   35.83    2.00
   2  -2  -6   10.61    0.75
  -2  -2   6   11.94    0.75
   2  -2  -6   11.88    0.75
   2  -2  -6   12.51    0.80
   2  -2  -6   12.46    0.82
  -2  -2   6   11.73    0.76
   2  -2  -6   12.12    0.81
   2  -2  -6   13.34    0.77
  -2  -2   6   12.64    0.77
  -2  -2   6   12.71    0.87
   2  -2  -6   12.37    0.79
  -2  -2   6   11.47    0.89
   2  -2  -6   11.21    0.92
   2  -2  -6   10.45    0.77
  -2  -2   6   13.69    0.76
  -2  -2   6   12.48    0.79
  -2   2   6   12.42    0.70
   2   2  -6   12.06    0.88
   2   2  -6   11.93    0.74
  -2   2   6   11.81    0.70
  -2   2   6   11.67    0.77
   2   2  -6   12.62    0.77
  -2   2   6   11.49    0.74
  -2   2   6   11.93    0.81
   2   2  -6   11.91    0.69
   2   2  -6   11.90    0.76
  -2   2   6   12.37    0.73
  -2   2   6   11.37    0.86
   2   2  -6   11.90    0.70
  -2   2   6   12.76    0.69
   1  -2  -6    5.98    0.54
  -1  -2   6    5.72    0.47
  -1  -2   6    6.65    0.51
  -1  -2   6    5.59    0.45
  -1  -2   6    6.27    0.44
   1  -2  -6    5.14    0.63
   1  -2  -6    6.62    0.51
   1  -2  -6    5.98    0.47
   1  -2  -6    5.90    0.44
   1  -2  -6    6.27    0.39
   1  -2  -6    6.39    0.43
   1  -2  -6    5.89    0.45
  -1  -2   6    5.44    0.57
  -1  -2   6    6.58    0.51
   1  -2  -6    6.55    0.56
  -1  -2   6    6.78    0.47
  -1  -2   6    6.76    0.51
   1   2  -6    6.61    0.41
   1   2  -6    6.77    0.40
   1   2  -6    6.68    0.55
  -1   2   6    6.09    0.45
   1   2  -6    6.77    0.41
  -1   2   6    5.58    0.99
  -1   2   6    6.43    0.43
   1   2  -6    6.75    0.45
  -1   2   6    7.40    0.43
  -1   2   6    6.32    0.40
  -1   2   6    6.69    0.47
   1   2  -6    6.94    0.55
  -1   2   6    6.34    0.39
   0  -2  -6   32.74    1.68
   0  -2   6   30.66    1.73
   0  -2   6   29.44    1.71
   0  -2   6   24.36    1.77
   0  -2  -6   29.14    1.82
   0  -2   6   28.41    1.67
   0  -2  -6   30.62    1.67
   0  -2  -6   30.56    1.75
   0  -2   6   30.81    1.69
   0  -2   6   28.20    1.76
   0  -2   6   30.53    1.71
   0  -2  -6   26.88    1.69
   0  -2  -6   33.22    1.72
   0   2  -6   33.43    3.95
   0   2   6   27.52    3.84
   0   2  -6   32.54    1.75
   0   2  -6   31.18    1.76
   0   2   6   34.58    1.82
   0   2  -6   29.23    1.75
   0   2   6   32.07    1.80
   0   2  -6   33.14    3.99
   0   2  -6   32.10    1.76
   0   2   6   31.80    1.74
   0   2   6   32.17    1.77
   0   2  -6   31.99    1.79
   0   2   6   31.47    5.08
   1  -2   6   99.61    5.88
   1  -2   6  101.38    5.92
   1  -2   6  104.55    5.83
  -1  -2  -6  115.61    5.89
  -1  -2  -6  107.21    5.84
   1  -2   6  104.37    5.91
   1  -2   6   99.31    5.84
  -1  -2  -6  108.58    5.85
   1  -2   6  105.59    5.91
  -1  -2  -6  108.34    5.90
  -1  -2  -6  112.30    5.98
  -1  -2  -6  109.99    5.83
  -1  -2  -6  114.22    5.85
  -1   2  -6  115.68    6.14
  -1   2  -6  109.52    6.14
  -1   2  -6   96.18    6.11
  -1   2  -6  117.11    6.18
  -1   2  -6  116.36    6.13
   1   2   6  123.08    6.20
   1   2   6  111.53    6.12
  -1   2  -6  107.62    6.16
  -1   2  -6  114.05    6.14
   1   2   6  118.94    6.15
  -2  -2  -6   54.34    2.94
  -2  -2  -6   50.60    2.77
  -2  -2  -6   52.83    2.76
   2  -2   6   44.98    2.83
   2  -2   6   48.06    2.85
  -2  -2  -6   47.98    2.74
  -2  -2  -6   41.16    2.97
   2  -2   6   51.07    2.75
   2  -2   6   43.32    2.90
   2  -2   6   50.29    2.73
   2  -2   6   54.86    2.76
  -2   2  -6   57.45    3.02
  -2   2  -6   54.92    3.07
   2   2   6   57.46    3.05
  -2   2  -6   55.81    3.01
  -2   2  -6   46.40    3.13
  -2   2  -6   55.98    3.02
   2   2   6   56.55    3.00
  -2   2  -6   55.06    3.07
  -3  -2  -6   12.00    0.84
  -3  -2  -6   13.55    0.88
  -3  -2  -6   13.64    0.84
  -3  -2  -6   14.41    1.06
   3  -2   6   13.11    0.87
   3  -2   6   13.48    1.01
  -3  -2  -6   12.54    0.90
  -3  -2  -6   13.70    0.87
   3  -2   6   12.09    0.90
  -3  -2  -6   13.02    0.93
   3  -2   6   14.19    0.85
  -3  -2  -6   13.87    0.87
   3  -2   6   13.87    0.98
  -3   2  -6   14.03    0.85
  -3   2  -6   14.26    0.84
  -3   2  -6   13.00    1.00
   3   2   6   15.15    0.90
  -3   2  -6   13.69    0.93
  -3   2  -6   16.27    0.96
   3   2   6   14.18    0.83
   3   2   6   14.46    0.85
  -3   2  -6   13.66    0.89
  -4  -2  -6    2.77    0.35
  -4  -2  -6    2.67    0.33
   4  -2   6    2.70    0.43
  -4  -2  -6    2.69    0.34
   4  -2   6    2.49    0.52
   4  -2   6    2.97    0.40
   4  -2   6    1.96    0.37
  -4  -2  -6    2.25    0.38
  -4  -2  -6    2.05    0.34
  -4  -2  -6    1.99    0.35
   4  -2   6    2.33    0.49
   4   2   6    2.44    0.39
  -4   2  -6    3.54    0.49
  -4   2  -6    2.57    0.37
  -4   2  -6    2.21    0.33
  -4   2  -6    2.43    0.33
   4   2   6    2.35    0.27
   4   2   6    2.45    0.32
   4   2   6    2.68    0.24
   4   2   6    2.13    0.32
  -5  -2  -6    7.04    0.48
   5  -2   6    5.61    0.53
   5  -2   6    6.77    0.58
   5  -2   6    6.50    0.49
  -5  -2  -6    6.56    0.49
  -5  -2  -6    6.85    0.50
   5   2   6    6.16    0.44
   5   2   6    6.38    0.44
  -5   2  -6    6.51    0.55
   5   2   6    6.53    0.52
   5   2   6    6.17    0.43
   5   2   6    6.40    0.59
  -5   2  -6    6.67    0.49
  -5   2  -6    6.47    0.45
  -5   2  -6    6.58    0.45
   5  -3  -6   18.13    1.03
  -5  -3   6   16.42    1.00
   5  -3  -6   18.58    1.01
  -5  -3   6   16.64    1.02
  -5  -3   6   19.15    1.04
   5   3  -6   17.86    1.02
   5   3  -6   18.69    1.02
  -5   3   6   18.92    1.05
  -5   3   6   15.99    1.08
  -5   3   6   19.45    1.03
   4  -3  -6   20.59    1.26
  -4  -3   6   20.49    1.24
   4  -3  -6   21.50    1.21
  -4  -3   6   20.57    1.22
  -4  -3   6   19.70    1.20
  -4  -3   6   21.70    1.24
   4  -3  -6   21.89    1.24
  -4   3   6   21.08    1.17
  -4   3   6   19.29    1.21
  -4   3   6   18.47    1.28
   4   3  -6   22.08    1.20
  -4   3   6   20.76    1.20
  -4   3   6   20.87    1.23
  -4   3   6   23.00    1.32
   4   3  -6   22.27    1.19
   4   3  -6   21.39    1.19
  -3  -3   6    6.67    0.55
   3  -3  -6    7.42    0.58
  -3  -3   6    6.54    0.68
  -3  -3   6    6.70    0.49
   3  -3  -6    6.82    0.52
   3  -3  -6    7.23    0.50
   3  -3  -6    6.86    0.66
  -3  -3   6    6.68    0.57
  -3  -3   6    7.36    0.52
  -3  -3   6    7.41    0.52
  -3  -3   6    6.28    0.79
   3  -3  -6    7.57    0.52
  -3   3   6    7.19    0.43
  -3   3   6    7.04    0.43
  -3   3   6    6.75    0.54
   3   3  -6    6.28    0.86
  -3   3   6    6.78    0.52
  -3   3   6    5.57    0.67
   3   3  -6    7.76    0.51
   3   3  -6    5.94    0.45
  -3   3   6    6.94    0.47
   3   3  -6    6.82    0.42
   3   3  -6    6.88    0.62
   2  -3  -6   28.59    1.54
   2  -3  -6   26.82    1.52
  -2  -3   6   27.06    1.56
  -2  -3   6   25.28    1.57
   2  -3  -6   24.80    1.56
   2  -3  -6   26.96    1.59
   2  -3  -6   27.43    1.60
  -2  -3   6   25.95    1.52
   2  -3  -6   26.37    1.56
  -2  -3   6   26.95    1.56
  -2  -3   6   26.84    1.54
  -2  -3   6   25.69    1.67
  -2   3   6   26.45    1.53
   2   3  -6   27.52    1.52
  -2   3   6   27.76    1.52
  -2   3   6   25.46    1.53
   2   3  -6   30.37    1.60
  -2   3   6   26.30    1.59
  -2   3   6   27.65    1.55
   2   3  -6   28.23    1.53
  -1  -3   6   26.25    1.61
  -1  -3   6   26.83    1.52
   1  -3  -6   27.21    1.69
  -1  -3   6   24.70    1.51
   1  -3  -6   26.91    1.49
  -1  -3   6   27.02    1.50
  -1  -3   6   24.78    1.60
   1  -3  -6   25.24    1.48
   1  -3  -6   28.10    1.49
   1  -3  -6   26.10    1.53
  -1  -3   6   21.69    1.63
  -1  -3   6   26.88    1.48
   1   3  -6   33.59    1.76
   1   3  -6   30.06    1.86
  -1   3   6   28.83    1.68
  -1   3   6   27.79    1.63
  -1   3   6   29.22    1.63
   1   3  -6   28.10    1.64
   1   3  -6   29.29    1.63
   0  -3   6    1.18    0.26
   0  -3  -6    0.80    0.33
   0  -3   6    1.14    0.31
   0  -3   6    1.61    0.37
   0  -3   6    1.33    0.28
   0  -3  -6    1.46    0.26
   0  -3  -6    1.35    0.23
   0  -3  -6    1.47    0.26
   0  -3  -6    1.19    0.39
   0   3  -6    1.40    0.16
   0   3  -6    1.86    0.24
   0   3   6    1.70    0.30
   0   3   6    1.72    0.14
   0   3   6    1.45    0.17
   0   3   6    1.35    0.26
   0   3   6    1.21    0.25
   0   3  -6    1.30    0.18
   0   3  -6    1.53    0.26
   0   3  -6    1.28    0.20
   0   3   6    1.16    0.19
   0   3  -6    2.32    0.32
  -1  -3  -6    8.47    0.60
   1  -3   6    9.15    0.62
  -1  -3  -6    9.28    0.77
   1  -3   6    8.55    0.72
   1  -3   6    9.38    0.58
   1  -3   6    8.14    0.64
  -1  -3  -6    9.06    0.61
   1  -3   6    8.25    0.74
  -1  -3  -6    8.90    0.61
   1  -3   6    8.13    0.73
  -1  -3  -6    8.83    0.57
  -1   3  -6    9.04    0.60
   1   3   6    9.09    0.56
  -1   3  -6    9.19    0.58
  -1   3  -6    9.84    0.57
  -1   3  -6    9.01    0.67
   1   3   6    9.62    0.55
  -1   3  -6    9.94    0.59
  -2  -3  -6    2.02    0.32
   2  -3   6    1.99    0.33
   2  -3   6    1.65    0.30
  -2  -3  -6    1.25    0.29
   2  -3   6    1.50    0.34
  -2  -3  -6    2.03    0.31
  -2  -3  -6    2.16    0.26
  -2  -3  -6    1.99    0.52
  -2   3  -6    1.98    0.26
   2   3   6    2.03    0.18
  -2   3  -6    2.37    0.22
  -2   3  -6    1.19    0.31
  -2   3  -6    1.68    0.27
  -2   3  -6    1.91    0.21
  -2   3  -6    1.63    0.24
   2   3   6    2.10    0.24
  -2   3  -6    2.02    0.36
  -3  -3  -6    2.20    0.29
  -3  -3  -6    2.09    0.37
  -3  -3  -6    2.18    0.34
  -3  -3  -6    2.59    0.73
   3  -3   6    2.73    0.44
  -3  -3  -6    2.24    0.35
   3  -3   6    1.49    0.39
   3  -3   6    1.78    0.38
  -3  -3  -6    1.64    0.34
   3  -3   6    1.94    0.50
  -3   3  -6    1.53    0.26
  -3   3  -6    1.60    0.50
  -3   3  -6    1.31    0.31
   3   3   6    1.74    0.27
   3   3   6    2.02    0.20
  -3   3  -6    1.60    0.22
  -3   3  -6    1.75    0.24
  -3   3  -6    1.63    0.24
  -3   3  -6    1.75    0.30
  -3   3  -6    1.98    0.40
  -4  -3  -6    0.75    0.17
   4  -3   6    0.72    0.22
   4  -3   6    0.57    0.25
   4  -3   6    0.43    0.21
  -4  -3  -6    0.73    0.19
  -4  -3  -6    0.82    0.21
  -4   3  -6    0.81    0.17
  -4   3  -6    0.96    0.37
   4   3   6    0.54    0.21
   4   3   6    0.63    0.16
  -4   3  -6    1.24    0.19
  -4   3  -6    1.18    0.30
   5  -3   6    9.00    0.60
  -5  -3  -6    9.70    0.56
  -5  -3  -6    7.47    0.56
  -5  -3  -6    8.39    0.56
   5  -3   6    9.71    0.61
  -5   3  -6    8.48    0.54
   5   3   6    9.09    0.54
   5   3   6    8.65    0.54
   4  -4  -6    6.57    0.56
  -4  -4   6    7.36    0.49
   4  -4  -6    8.02    0.48
   4  -4  -6    8.12    0.49
  -4  -4   6    7.22    0.52
  -4  -4   6    7.73    0.48
  -4   4   6    7.70    0.45
  -4   4   6    7.34    0.50
   4   4  -6    7.24    0.52
   4   4  -6    7.62    0.48
  -4   4   6    8.03    0.47
  -3  -4   6   15.72    0.97
  -3  -4   6   15.75    0.94
  -3  -4   6   16.20    0.95
   3  -4  -6   16.63    0.93
   3  -4  -6   17.09    1.01
   3  -4  -6   16.08    0.93
   3  -4  -6   14.72    0.92
  -3  -4   6   15.12    0.92
  -3  -4   6   12.95    1.02
   3   4  -6   18.65    0.98
  -3   4   6   15.71    0.94
  -3   4   6   15.85    0.91
  -3   4   6   16.52    0.98
  -3   4   6   13.93    0.92
  -3   4   6   16.33    0.92
  -3   4   6   13.43    1.31
   3   4  -6   17.03    0.93
   2  -4  -6   15.18    0.94
   2  -4  -6   15.76    0.99
  -2  -4   6   16.32    0.96
   2  -4  -6   16.65    0.95
  -2  -4   6   15.48    0.94
  -2  -4   6   16.16    0.99
   2  -4  -6   16.21    1.17
  -2  -4   6   13.38    1.68
  -2  -4   6   13.90    1.03
   2  -4  -6   16.78    0.94
   2   4  -6   15.95    1.30
  -2   4   6   15.52    0.89
  -2   4   6   13.31    1.18
  -2   4   6   15.66    0.89
  -2   4   6   15.86    0.89
   2   4  -6   15.51    0.90
  -2   4   6   14.17    0.98
  -2   4   6   15.39    1.01
   2   4  -6   16.39    1.05
   2   4  -6   15.98    0.89
  -2   4   6   16.42    0.93
  -1  -4   6    0.48    0.25
   1  -4  -6    0.35    0.27
  -1  -4   6    0.92    0.17
  -1  -4   6    0.43    0.33
  -1  -4   6    0.64    0.51
   1  -4  -6    0.44    0.17
   1  -4  -6    0.62    0.21
  -1  -4   6    0.54    0.24
   1  -4  -6    0.51    0.15
  -1  -4   6    0.54    0.18
   1  -4  -6    0.56    0.15
   1   4  -6    0.94    0.15
  -1   4   6    1.45    0.40
  -1   4   6    0.78    0.23
  -1   4   6    1.17    0.24
  -1   4   6    0.73    0.11
  -1   4   6    0.73    0.15
   0  -4  -6   24.97    1.57
   0  -4  -6   25.13    1.41
   0  -4  -6   23.49    1.36
   0  -4   6   23.34    1.49
   0  -4   6   23.61    1.40
   0  -4  -6   22.76    1.37
   0  -4   6   25.34    1.38
   0  -4   6   21.47    1.47
   0  -4   6   23.91    1.36
   0  -4   6   21.12    1.36
   0  -4  -6   22.18    1.45
   0  -4   6   23.28    1.48
   0  -4  -6   25.04    1.40
   0   4  -6   25.41    1.43
   0   4  -6   26.19    1.45
   0   4  -6   26.87    1.47
   0   4   6   25.96    1.42
   0   4  -6   24.17    1.57
   0   4  -6   23.90    1.56
   0   4   6   25.72    1.43
   0   4   6   26.12    1.60
   1  -4   6    5.53    0.57
  -1  -4  -6    5.53    0.54
   1  -4   6    5.81    0.44
  -1  -4  -6    5.69    0.49
   1  -4   6    5.68    0.48
   1  -4   6    5.56    0.47
  -1  -4  -6    6.69    0.66
  -1  -4  -6    5.75    0.43
  -1  -4  -6    5.57    0.47
   1  -4   6    5.97    0.60
   1   4   6    6.31    0.38
  -1   4  -6    6.05    0.67
   1   4   6    6.05    0.62
  -1   4  -6    4.95    0.55
   1   4   6    6.56    0.48
  -1   4  -6    6.47    0.46
  -1   4  -6    6.66    0.42
  -1   4  -6    5.47    0.43
  -2  -4  -6   10.35    0.74
  -2  -4  -6   10.76    0.68
   2  -4   6    9.77    0.70
  -2  -4  -6   10.41    0.71
   2  -4   6    9.34    0.70
  -2  -4  -6   11.48    0.88
   2  -4   6   10.68    0.80
   2  -4   6   11.08    0.82
  -2   4  -6   10.24    0.73
  -2   4  -6   10.94    0.67
   2   4   6   10.72    0.63
  -2   4  -6   11.21    0.68
  -2   4  -6   10.78    0.66
  -2   4  -6   10.89    0.65
  -2   4  -6    9.51    0.82
  -3  -4  -6    0.78    0.28
  -3  -4  -6    0.17    0.17
  -3  -4  -6    0.18    0.13
   3  -4   6    0.27    0.24
  -3  -4  -6    0.44    0.19
   3  -4   6    0.31    0.25
   3  -4   6    0.38    0.18
  -3  -4  -6    0.72    0.29
  -3   4  -6    0.40    0.13
  -3   4  -6    0.71    0.22
  -3   4  -6    0.35    0.13
  -3   4  -6    0.31    0.18
   3   4   6    0.28    0.13
  -3   4  -6    0.41    0.18
  -3   4  -6    0.48    0.18
   3   4   6    0.19    0.19
  -4  -4  -6    5.42    0.39
   4  -4   6    5.18    0.45
  -4  -4  -6    6.51    0.51
   4  -4   6    4.46    0.49
  -4  -4  -6    5.13    0.42
  -4  -4  -6    5.54    0.40
   4  -4   6    5.75    0.44
  -4   4  -6    5.24    0.36
  -4   4  -6    4.02    0.32
   4   4   6    4.80    0.44
  -4   4  -6    5.93    0.39
  -3  -5   6    1.56    0.18
   3  -5  -6    1.52    0.27
  -3  -5   6    1.75    0.21
   3  -5  -6    1.96    0.21
  -3  -5   6    1.78    0.22
  -3   5   6    1.69    0.15
  -3   5   6    1.71    0.19
  -3   5   6    1.62    0.29
   2  -5  -6    8.84    0.57
  -2  -5   6    8.15    0.63
   2  -5  -6    9.66    0.75
   2  -5  -6    8.58    0.61
   2  -5  -6    8.49    0.61
   2  -5  -6    9.75    0.61
  -2  -5   6    9.12    0.58
  -2  -5   6    9.42    0.57
  -2  -5   6    9.44    0.61
  -2   5   6    8.92    0.56
   2   5  -6    9.18    0.59
  -2   5   6   10.04    0.60
  -2   5   6    9.20    0.55
   2   5  -6    8.99    0.58
  -2   5   6    9.57    0.56
  -1  -5   6   18.54    1.06
   1  -5  -6   17.78    1.08
   1  -5  -6   18.96    1.11
  -1  -5   6   18.29    1.07
  -1  -5   6   17.18    1.14
  -1  -5   6   16.39    1.35
  -1  -5   6   18.33    1.09
   1  -5  -6   20.12    1.26
   1  -5  -6   18.25    1.06
  -1   5   6   18.94    1.11
  -1   5   6   22.37    1.16
  -1   5   6   18.65    1.10
   1   5  -6   18.59    1.11
   1   5  -6   19.68    1.12
   0  -5  -6   17.60    1.04
   0  -5  -6   17.86    1.07
   0  -5   6   17.61    1.07
   0  -5  -6   18.13    1.07
   0  -5   6   17.15    1.04
   0  -5  -6   19.70    1.25
   0  -5   6   17.53    1.15
   0  -5   6   16.43    1.30
   0   5  -6   19.76    1.09
   0   5   6   19.09    1.05
   0   5  -6   16.25    1.05
   0   5  -6   17.94    1.06
   0   5   6   19.66    1.12
   1  -5   6   34.91    1.92
  -1  -5  -6   33.71    1.91
   1  -5   6   29.96    2.12
   1  -5   6   34.50    1.92
   1  -5   6   34.13    1.98
  -1  -5  -6   34.66    1.93
   1  -5   6   33.66    1.99
  -1  -5  -6   34.64    1.94
  -1  -5  -6   35.84    2.07
  -1   5  -6   31.42    1.97
   1   5   6   36.89    1.93
  -1   5  -6   33.95    1.93
  -1   5  -6   34.14    1.93
   1   5   6   37.07    1.92
  -2  -5  -6    8.48    0.68
  -2  -5  -6    7.66    0.58
   2  -5   6    8.36    0.62
   2  -5   6    6.85    0.74
  -2  -5  -6    8.13    0.55
   2  -5   6    7.66    0.55
  -2  -5  -6    9.01    0.54
   2  -5   6    8.53    0.61
  -2   5  -6    8.33    0.53
  -2   5  -6    7.82    0.51
  -2   5  -6    7.98    0.57
  -2   5  -6    8.90    0.53
  -3  -5  -6    7.43    0.47
   3  -5   6    6.88    0.63
  -3  -5  -6    6.14    0.50
  -3  -5  -6    6.86    0.44
  -3   5  -6    7.15    0.49
  -3   5  -6    6.38    0.44
  -3   5  -6    7.66    0.43
  -3   5  -6    7.40    0.48
  -2  -6   6   11.23    0.68
  -2  -6   6   12.42    0.70
  -1  -6   6   19.49    1.14
  -1  -6   6   18.77    1.11
  -1  -6   6   21.62    1.12
   1  -6  -6   17.70    1.16
   1  -6  -6   21.76    1.12
  -1   6   6   20.04    1.11
   0  -6   6    1.00    0.22
   0  -6   6    0.42    0.39
   0  -6  -6    0.90    0.21
   0  -6  -6    0.96    0.15
   0  -6  -6    0.75    0.16
   0  -6   6    0.50    0.26
   0   6  -6    0.44    0.17
   1  -6   6    7.80    0.59
   1  -6   6    8.01    0.51
  -1  -6  -6    8.19    0.56
   1  -6   6    8.79    0.50
  -1  -6  -6    7.72    0.48
  -1  -6  -6    6.44    0.56
  -1   6  -6    7.63    0.45
   2  -6   6   11.30    0.76
   6   0  -7    0.06    0.08
  -6   0   7    0.36    0.15
  -6   0   7    0.19    0.11
   5   0  -7    2.10    0.19
   5   0  -7    2.10    0.25
  -5   0   7    2.36    0.27
  -5   0   7    2.21    0.24
   5   0  -7    2.05    0.27
   5   0  -7    1.97    0.25
  -4   0   7   12.85    0.90
   4   0  -7   14.47    0.83
  -4   0   7   11.99    1.15
   4   0  -7   14.01    0.99
   4   0  -7   13.14    1.28
   4   0  -7   13.02    0.82
  -4   0   7   14.16    0.88
   4   0  -7   16.49    1.01
   4   0  -7   13.94    0.85
   4   0  -7   14.75    0.82
  -4   0   7   14.89    0.88
   4   0  -7   14.20    0.86
  -3   0   7    5.27    0.41
   3   0  -7    5.09    0.35
  -3   0   7    4.61    0.41
  -3   0   7    5.63    0.54
   3   0  -7    5.13    0.64
   3   0  -7    4.81    0.41
   3   0  -7    4.71    0.45
  -3   0   7    4.88    0.51
   3   0  -7    5.24    0.53
   3   0  -7    4.82    0.36
  -2   0   7   13.56    0.87
   2   0  -7   13.12    0.83
  -2   0   7   14.82    0.90
   2   0  -7   12.87    0.78
   2   0  -7   13.64    0.81
   2   0  -7   14.56    0.78
  -2   0   7   12.04    0.90
   2   0  -7   13.94    0.85
   2   0  -7   13.97    0.88
  -2   0   7   13.37    0.80
  -2   0   7   13.67    0.84
   2   0  -7   13.64    0.97
  -2   0   7   13.92    0.81
   2   0  -7   13.13    0.82
  -2   0   7   13.67    0.84
   1   0  -7   18.55    1.09
  -1   0   7   16.56    3.38
   1   0  -7   16.12    1.26
   1   0  -7   19.21    1.15
  -1   0   7   18.59    1.07
  -1   0   7   20.62    1.56
  -1   0   7   17.23    3.61
  -1   0   7   18.42    1.04
   1   0  -7   17.30    1.04
  -1   0   7   17.72    3.23
  -1   0   7   17.52    1.03
  -1   0   7   18.81    1.12
   1   0  -7   18.63    1.06
   1   0  -7   19.53    3.62
   1   0  -7   17.61    3.42
   1   0  -7   17.14    1.02
  -1   0   7   18.41    1.01
  -1   0   7   18.15    1.05
   1   0  -7   18.07    1.01
   1   0  -7   18.15    1.02
  -1   0   7   17.97    1.08
   0   0  -7   15.86    0.95
   0   0  -7   16.50    0.94
   0   0   7   17.51    3.01
   0   0  -7   16.04    1.02
   0   0  -7   17.10    2.94
   0   0  -7   15.42    0.96
   0   0   7   15.13    0.98
   0   0  -7   16.60    0.95
   0   0   7   16.39    0.94
   0   0  -7   15.94    3.06
   0   0  -7   16.16    0.94
   0   0  -7   18.76    0.97
   0   0   7   17.29    0.95
   0   0   7   18.51    1.02
   0   0   7   16.37    2.80
   0   0   7   16.98    0.98
   0   0  -7   18.54    1.38
   0   0   7   16.46    3.22
   0   0  -7   16.64    2.82
   0   0   7   16.24    0.95
  -1   0  -7    0.20    0.23
  -1   0  -7    0.51    0.18
  -1   0  -7   -0.04    0.18
   1   0   7    0.06    0.09
  -1   0  -7    0.04    0.08
  -1   0  -7    0.04    0.18
  -1   0  -7    0.01    0.12
   1   0   7    0.47    0.31
   1   0   7    0.05    0.09
   1   0   7    0.15    0.34
  -1   0  -7    0.27    0.15
   1   0   7    0.13    0.27
   1   0   7    0.09    0.07
  -1   0  -7    0.16    0.11
   1   0   7   -0.17    1.79
  -1   0  -7    0.10    0.19
   1   0   7    0.26    1.15
  -1   0  -7    0.00    1.13
   1   0   7    0.22    0.18
  -1   0  -7    0.21    0.20
   2   0   7   48.45    2.97
   2   0   7   57.92    2.95
  -2   0  -7   54.51    2.85
  -2   0  -7   53.77    2.89
  -2   0  -7   47.56    2.90
   2   0   7   53.90    2.88
   2   0   7   52.60    2.85
  -2   0  -7   48.32    2.84
  -2   0  -7   51.38    2.88
   2   0   7   54.11    2.84
  -2   0  -7   50.31    2.93
   2   0   7   52.05    2.84
  -2   0  -7   45.34    2.86
   2   0   7   52.12    2.88
  -2   0  -7   52.88    2.90
  -3   0  -7    6.65    0.58
   3   0   7    6.26    0.53
  -3   0  -7    6.47    0.43
  -3   0  -7    6.09    0.56
   3   0   7    6.24    0.43
  -3   0  -7    6.36    0.52
   3   0   7    5.57    0.46
  -3   0  -7    5.76    0.53
  -3   0  -7    6.61    0.52
   3   0   7    6.40    0.47
   3   0   7    6.20    0.44
  -3   0  -7    5.77    0.63
  -4   0  -7   -0.24    0.23
   4   0   7    0.26    0.14
  -4   0  -7    0.08    0.21
  -4   0  -7    0.15    0.23
   4   0   7   -0.01    0.27
   4   0   7    0.09    0.19
   4   0   7    0.07    0.15
  -4   0  -7    0.15    0.20
   4   0   7    0.22    0.34
   4   0   7    0.39    0.15
   5   0   7    0.55    0.12
   5   0   7    0.26    0.20
   5   0   7    0.90    0.18
  -5   0  -7    0.83    0.19
   5   0   7    0.35    0.30
  -5   0  -7    0.78    0.23
  -5   0  -7    0.65    0.19
  -5   0  -7    0.69    0.29
   5   0   7    0.53    0.17
   6   0   7    3.34    0.24
   6  -1  -7   12.19    0.68
   6  -1  -7   10.28    0.68
  -6  -1   7   12.47    0.75
  -6   1   7   10.65    0.61
   6   1  -7   11.52    0.63
  -6   1   7    9.23    0.62
   6   1  -7   10.73    0.61
  -5  -1   7    2.52    0.31
   5  -1  -7    2.80    0.27
   5  -1  -7    2.33    0.26
  -5  -1   7    2.93    0.31
  -5  -1   7    2.41    0.25
   5  -1  -7    2.90    0.32
   5  -1  -7    2.42    0.40
  -5   1   7    2.47    0.27
   5   1  -7    2.31    0.21
   5   1  -7    2.78    0.27
   5   1  -7    2.40    0.24
  -5   1   7    2.57    0.28
   5   1  -7    2.22    0.28
   5   1  -7    2.60    0.34
   4  -1  -7   38.85    2.09
  -4  -1   7   31.92    2.27
  -4  -1   7   38.25    2.06
  -4  -1   7   35.36    2.06
   4  -1  -7   35.11    2.03
   4  -1  -7   37.59    2.04
  -4  -1   7   37.01    2.08
   4  -1  -7   38.56    2.00
  -4  -1   7   33.79    2.03
  -4   1   7   36.35    2.00
   4   1  -7   33.61    2.00
  -4   1   7   38.64    2.06
  -4   1   7   36.84    2.04
   4   1  -7   34.80    2.46
   4   1  -7   34.82    1.98
  -4   1   7   39.52    2.10
   4   1  -7   35.57    1.98
  -4   1   7   30.21    2.39
   4   1  -7   35.27    1.99
   4   1  -7   37.47    2.02
  -3  -1   7   30.31    1.93
  -3  -1   7   31.86    1.80
   3  -1  -7   30.80    1.76
  -3  -1   7   33.27    1.93
  -3  -1   7   27.29    1.77
  -3  -1   7   32.54    1.80
   3  -1  -7   29.61    1.74
  -3  -1   7   31.15    1.77
   3  -1  -7   31.79    1.85
   3  -1  -7   33.28    1.80
   3  -1  -7   32.76    1.77
  -3  -1   7   31.75    1.79
   3  -1  -7   30.76    2.03
  -3  -1   7   30.97    1.90
  -3   1   7   31.32    1.84
  -3   1   7   34.28    1.83
   3   1  -7   35.36    1.85
   3   1  -7   32.32    1.80
  -3   1   7   30.87    1.85
   3   1  -7   33.11    1.80
  -3   1   7   31.96    1.94
   3   1  -7   30.52    1.80
   3   1  -7   31.11    1.88
   3   1  -7   34.68    1.89
  -3   1   7   31.67    1.97
   3   1  -7   31.36    2.06
   2  -1  -7   11.85    0.67
   2  -1  -7   12.35    0.76
  -2  -1   7   11.91    0.73
  -2  -1   7   10.19    0.74
  -2  -1   7   11.73    0.72
  -2  -1   7   11.91    0.73
   2  -1  -7   10.76    0.69
   2  -1  -7   10.85    0.86
   2  -1  -7   11.42    0.73
   2  -1  -7   11.23    0.74
  -2  -1   7   11.82    0.82
  -2  -1   7   10.72    0.73
   2  -1  -7   11.11    0.70
   2   1  -7   12.24    0.68
  -2   1   7   10.29    0.74
   2   1  -7   11.39    0.69
   2   1  -7   11.63    0.70
  -2   1   7   11.63    0.69
   2   1  -7   11.79    0.73
   2   1  -7   11.98    0.88
  -2   1   7   11.79    0.79
   2   1  -7   12.34    0.76
  -2   1   7   12.19    0.73
  -2   1   7   12.41    0.72
  -2   1   7   12.06    0.69
  -2   1   7   12.16    0.78
   1  -1  -7   55.42    3.00
   1  -1  -7   54.97    3.08
  -1  -1   7   57.47    2.99
   1  -1  -7   49.10    3.01
   1  -1  -7   49.92    2.94
   1  -1  -7   46.67    5.82
   1  -1  -7   52.45    2.96
   1  -1  -7   54.25    2.96
  -1  -1   7   53.13    2.97
  -1  -1   7   52.46    5.86
  -1  -1   7   55.01    3.04
  -1  -1   7   56.76    2.98
  -1  -1   7   53.80    2.99
   1  -1  -7   52.40    2.98
   1  -1  -7   59.00    3.24
   1  -1  -7   57.22    2.99
  -1   1   7   61.30    3.18
   1   1  -7   54.49    3.12
  -1   1   7   58.38    3.13
   1   1  -7   56.56    3.06
   1   1  -7   59.24    3.11
   1   1  -7   58.51    3.05
   1   1  -7   61.66    7.44
   1   1  -7   55.60    3.06
   1   1  -7   55.48    3.06
  -1   1   7   52.95    3.06
   1   1  -7   51.11    5.86
  -1   1   7   51.64    3.53
   1   1  -7   54.28    3.08
  -1   1   7   52.04    3.12
   1   1  -7   54.95    3.07
   1   1  -7   60.00    3.21
  -1   1   7   53.59    3.07
  -1   1   7   56.39    3.09
  -1   1   7   57.79    3.06
   0  -1  -7  107.58    6.00
   0  -1  -7  115.32    6.04
   0  -1  -7  106.52    6.01
   0  -1  -7  109.09    6.01
   0  -1   7  113.04    6.06
   0  -1  -7  115.55    6.04
   0  -1  -7  108.10    5.99
   0  -1   7  109.96    6.01
   0  -1   7  110.13    6.03
   0  -1   7  106.43    6.08
   0  -1  -7  113.64    9.08
   0  -1   7  107.24    6.04
   0  -1  -7  111.83    6.16
   0  -1   7  124.91    9.12
   0  -1  -7  105.96    6.05
   0  -1   7  102.44    6.04
   0   1   7  126.53    6.15
   0   1  -7  106.32    6.10
   0   1  -7  107.33    6.06
   0   1  -7  109.10    6.61
   0   1   7  117.78    9.75
   0   1   7  110.94    9.05
   0   1  -7  110.88    6.07
   0   1  -7  102.32    6.04
   0   1   7  112.45    6.11
   0   1  -7  109.77    9.57
   0   1   7  110.36    6.06
   0   1  -7  115.75    9.05
   0   1  -7  108.66    6.06
   0   1   7  116.46    9.14
   0   1  -7  116.16    8.94
   0   1   7  104.62    6.06
   0   1   7  105.29    6.08
   0   1  -7  119.16    6.18
   0   1  -7  110.93    6.10
   0   1   7  113.30    6.06
   0   1   7  114.09    6.10
   0   1  -7  111.89    6.06
   1  -1   7    4.75    0.37
  -1  -1  -7    4.89    2.19
  -1  -1  -7    4.89    0.55
   1  -1   7    5.28    2.34
   1  -1   7    4.73    0.46
   1  -1   7    4.29    0.50
  -1  -1  -7    4.82    0.40
  -1  -1  -7    4.63    0.45
  -1  -1  -7    4.45    0.55
  -1  -1  -7    4.52    0.41
   1  -1   7    4.65    0.34
  -1  -1  -7    4.81    0.32
   1  -1   7    5.26    2.17
  -1  -1  -7    4.27    0.46
   1  -1   7    4.73    0.35
   1  -1   7    4.27    0.56
   1  -1   7    3.79    0.33
   1  -1   7    4.54    0.38
  -1  -1  -7    4.27    0.38
   1  -1   7    4.56    0.44
  -1   1  -7    4.96    0.33
   1   1   7    4.73    0.30
   1   1   7    4.70    0.59
  -1   1  -7    5.02    0.35
   1   1   7    4.36    0.85
  -1   1  -7    4.55    0.32
  -1   1  -7    4.84    0.59
  -1   1  -7    3.98    0.53
   1   1   7    4.79    0.38
  -1   1  -7    4.83    0.36
  -1   1  -7    4.88    0.31
  -1   1  -7    5.06    2.27
  -1   1  -7    3.92    3.85
   1   1   7    4.63    0.45
  -1   1  -7    4.89    0.85
  -1   1  -7    5.12    0.39
   1   1   7    5.06    0.35
   2  -1   7    2.33    0.48
   2  -1   7    1.60    0.22
  -2  -1  -7    1.71    0.29
  -2  -1  -7    1.75    0.37
  -2  -1  -7    1.69    0.30
   2  -1   7    2.10    0.34
   2  -1   7    1.71    0.26
   2  -1   7    1.54    0.30
  -2  -1  -7    1.70    0.20
  -2  -1  -7    1.29    0.27
   2  -1   7    2.40    0.40
   2  -1   7    1.54    0.21
   2  -1   7    2.09    0.27
  -2  -1  -7    1.65    0.42
  -2  -1  -7    2.05    0.31
  -2   1  -7    1.22    0.19
  -2   1  -7    2.56    0.32
   2   1   7    1.43    0.25
   2   1   7    1.86    0.22
  -2   1  -7    1.91    0.24
  -2   1  -7    1.81    0.18
   2   1   7    1.78    0.21
  -2   1  -7    1.64    0.28
  -2   1  -7    1.78    0.42
   2   1   7    2.14    0.30
   2   1   7    1.69    0.17
   3  -1   7   72.30    3.75
  -3  -1  -7   69.92    3.71
   3  -1   7   67.51    3.82
   3  -1   7   69.98    3.75
   3  -1   7   66.22    3.69
  -3  -1  -7   67.52    3.76
   3  -1   7   57.29    3.79
  -3  -1  -7   56.09    3.75
  -3  -1  -7   70.12    3.81
  -3  -1  -7   72.37    3.77
  -3  -1  -7   70.01    3.78
  -3  -1  -7   68.64    3.73
   3   1   7   67.27    3.92
  -3   1  -7   67.61    3.98
   3   1   7   67.35    4.04
  -3   1  -7   73.49    3.95
   3   1   7   73.81    3.94
  -3   1  -7   70.39    3.91
  -3   1  -7   72.85    3.89
   3   1   7   72.97    3.89
   3   1   7   72.39    3.88
   3   1   7   70.05    3.89
  -3   1  -7   70.82    3.93
  -4  -1  -7    1.62    0.28
  -4  -1  -7    1.93    0.32
   4  -1   7    2.29    0.28
  -4  -1  -7    2.02    0.32
   4  -1   7    1.68    0.37
   4  -1   7    1.52    0.26
   4  -1   7    1.75    0.37
  -4  -1  -7    1.60    0.30
   4  -1   7    1.77    0.31
  -4  -1  -7    2.01    0.41
   4  -1   7    1.10    0.35
   4  -1   7    1.97    0.25
   4   1   7    2.02    0.35
  -4   1  -7    1.21    0.26
  -4   1  -7    1.45    0.28
  -4   1  -7    1.87    0.37
  -4   1  -7    1.69    0.25
   4   1   7    1.87    0.33
   4   1   7    2.18    0.23
   4   1   7    1.75    0.27
   4   1   7    1.76    0.25
  -4   1  -7    1.51    0.30
   5  -1   7    0.77    0.27
  -5  -1  -7    0.98    0.20
  -5  -1  -7    0.92    0.19
   5  -1   7    1.71    0.48
   5  -1   7    0.78    0.19
  -5  -1  -7    1.30    0.27
  -5  -1  -7    1.20    0.23
   5   1   7    0.83    0.15
  -5   1  -7    0.78    0.18
   5   1   7    0.91    0.13
   5   1   7    0.73    0.23
  -5   1  -7    0.90    0.21
  -5   1  -7    0.60    0.16
   5   1   7    0.65    0.17
   5   1   7    0.99    0.18
  -5  -2   7    2.94    0.34
  -5  -2   7    3.52    0.42
  -5  -2   7    2.92    0.29
  -5  -2   7    3.08    0.27
   5  -2  -7    3.01    0.29
   5  -2  -7    3.49    0.33
   5  -2  -7    2.93    0.25
   5   2  -7    3.22    0.24
  -5   2   7    3.29    0.31
   5   2  -7    3.44    0.31
  -5   2   7    3.14    0.28
   5   2  -7    2.94    0.27
  -5   2   7    3.35    0.29
   4  -2  -7   22.46    1.48
  -4  -2   7   23.35    1.36
  -4  -2   7   26.61    1.40
   4  -2  -7   23.49    1.37
  -4  -2   7   23.27    1.48
  -4  -2   7   20.09    2.27
  -4  -2   7   22.45    1.38
  -4  -2   7   23.18    1.36
   4  -2  -7   22.97    1.34
  -4   2   7   24.24    1.34
   4   2  -7   22.52    1.33
  -4   2   7   22.29    1.37
   4   2  -7   24.11    1.33
   4   2  -7   23.60    1.33
  -4   2   7   27.20    1.60
  -4   2   7   25.15    1.59
  -4   2   7   21.96    1.41
   4   2  -7   22.04    1.50
   3  -2  -7  225.05   11.96
   3  -2  -7  231.45   12.04
  -3  -2   7  210.28   12.01
   3  -2  -7  226.40   12.06
   3  -2  -7  216.88   11.97
  -3  -2   7  202.85   12.05
   3  -2  -7  230.64   12.01
  -3  -2   7  223.40   11.99
   3  -2  -7  219.01   12.26
  -3  -2   7  226.78   11.98
  -3  -2   7  215.70   12.15
  -3  -2   7  208.85   11.97
  -3  -2   7  227.45   12.01
   3  -2  -7  227.76   12.01
  -3   2   7  226.89   11.81
   3   2  -7  215.45   11.83
   3   2  -7  231.65   11.77
   3   2  -7  212.30   11.74
  -3   2   7  227.62   11.74
  -3   2   7  198.69   11.87
  -3   2   7  214.34   11.78
   3   2  -7  209.05   12.00
   3   2  -7  219.71   11.74
  -3   2   7  226.48   11.73
   3   2  -7  210.35   11.74
  -3   2   7  215.75   11.73
  -3   2   7  208.94   11.80
  -3   2   7  220.69   11.76
   2  -2  -7  139.79    8.00
  -2  -2   7  141.08    7.91
   2  -2  -7  142.60    7.83
   2  -2  -7  149.98    7.82
  -2  -2   7  141.82    7.80
  -2  -2   7  150.81    7.81
   2  -2  -7  148.87    7.81
   2  -2  -7  140.61    7.84
  -2  -2   7  148.63    7.80
  -2  -2   7  137.36    7.87
   2  -2  -7  145.01    7.77
   2  -2  -7  140.57    7.78
  -2  -2   7  139.04    7.82
  -2  -2   7  136.57    7.77
  -2  -2   7  144.04    7.80
   2   2  -7  130.71    7.73
  -2   2   7  137.73    7.77
  -2   2   7  146.45    7.73
  -2   2   7  134.60    7.84
  -2   2   7  154.74    7.84
   2   2  -7  141.43    7.73
   2   2  -7  143.35    7.80
  -2   2   7  142.69    7.77
  -2   2   7  148.25    7.72
   2   2  -7  140.62    7.94
   2   2  -7  150.96    7.76
  -2   2   7  144.30    7.75
   2   2  -7  141.17    7.73
  -2   2   7  139.59    7.72
   1  -2  -7   13.86    0.79
   1  -2  -7   12.81    0.77
   1  -2  -7   12.75    0.84
   1  -2  -7   11.30    0.81
   1  -2  -7   11.09    0.80
   1  -2  -7   13.02    1.00
  -1  -2   7   13.40    0.90
  -1  -2   7   13.67    0.83
  -1  -2   7   12.03    0.89
   1  -2  -7   12.27    0.87
  -1  -2   7   12.42    0.79
   1  -2  -7   13.62    0.82
   1  -2  -7   12.71    0.93
  -1  -2   7   12.62    0.79
  -1  -2   7   13.38    0.82
  -1  -2   7   13.95    0.82
   1   2  -7   13.77    0.79
  -1   2   7   13.14    0.81
   1   2  -7   14.28    0.77
  -1   2   7   13.25    0.78
   1   2  -7   12.93    0.80
   1   2  -7   13.29    0.84
  -1   2   7   12.52    0.78
   1   2  -7   13.63    0.79
  -1   2   7   13.94    0.77
   1   2  -7   14.45    0.90
   1   2  -7   14.43    0.95
   1   2  -7   12.58    0.83
  -1   2   7   13.94    0.88
  -1   2   7   13.34    0.80
   0  -2   7  131.53    7.26
   0  -2  -7  136.85    7.29
   0  -2   7  125.60    7.23
   0  -2  -7  140.69    7.25
   0  -2   7  129.24    7.32
   0  -2   7  134.28    7.29
   0  -2  -7  141.30    7.40
   0  -2   7  128.82    7.32
   0  -2   7  137.10    7.25
   0  -2  -7  133.28    7.24
   0  -2  -7  118.76    7.23
   0  -2  -7  134.33    7.27
   0  -2   7  142.58    7.31
   0  -2   7  128.84    7.28
   0   2   7  143.74    7.58
   0   2   7  136.42    7.51
   0   2  -7  137.21    7.50
   0   2  -7  137.59    7.50
   0   2  -7  139.96    7.51
   0   2   7  136.32    7.49
   0   2   7  136.46    7.49
   0   2  -7  141.30    7.50
   0   2   7  131.12    7.49
   0   2  -7  137.76    7.53
   0   2   7  144.38    7.53
   0   2  -7  138.69    7.54
  -1  -2  -7  117.65    6.14
  -1  -2  -7  115.69    6.32
   1  -2   7  109.14    6.13
  -1  -2  -7  114.74    6.12
  -1  -2  -7  115.73    6.13
   1  -2   7  107.00    6.11
   1  -2   7  115.74    6.21
  -1  -2  -7  111.14    6.18
   1  -2   7  118.56    6.16
  -1  -2  -7  114.26    6.13
   1  -2   7  104.28    6.21
   1  -2   7  102.70    6.17
   1   2   7  123.34    6.63
   1   2   7  119.42    6.66
  -1   2  -7  120.43    6.64
   1   2   7  135.76    6.72
  -1   2  -7  121.91    6.64
  -1   2  -7  121.27    6.64
  -1   2  -7  121.94    6.68
   1   2   7  117.89    6.66
   1   2   7  124.40    6.63
  -1   2  -7  122.67    6.69
  -1   2  -7  119.37    6.65
   1   2   7  119.87    6.64
  -2  -2  -7    3.19    0.53
   2  -2   7    2.84    0.42
  -2  -2  -7    3.01    0.36
   2  -2   7    3.21    0.31
   2  -2   7    3.16    0.46
  -2  -2  -7    3.16    0.42
   2  -2   7    3.18    0.66
  -2  -2  -7    3.47    0.36
   2  -2   7    2.50    0.53
   2  -2   7    2.79    0.40
  -2   2  -7    3.24    0.30
  -2   2  -7    3.19    0.27
   2   2   7    3.54    0.28
   2   2   7    4.38    0.42
  -2   2  -7    3.37    0.29
  -2   2  -7    3.32    0.36
   2   2   7    3.72    0.67
  -2   2  -7    2.76    0.57
  -2   2  -7    2.97    0.38
  -2   2  -7    2.97    0.27
   2   2   7    3.68    0.34
  -2   2  -7    3.54    0.38
   3  -2   7   20.59    1.35
  -3  -2  -7   20.15    1.20
  -3  -2  -7   20.20    1.29
  -3  -2  -7   20.68    1.27
   3  -2   7   20.52    1.22
  -3  -2  -7   19.80    1.22
  -3  -2  -7   20.96    1.20
  -3  -2  -7   18.15    1.19
   3  -2   7   20.36    1.32
   3  -2   7   18.45    1.27
  -3   2  -7   20.29    1.26
   3   2   7   18.14    1.24
  -3   2  -7   21.59    1.16
   3   2   7   20.60    1.16
  -3   2  -7   21.22    1.25
   3   2   7   20.23    1.19
  -3   2  -7   19.98    1.33
   3   2   7   21.02    1.17
  -3   2  -7   21.30    1.27
   3   2   7   19.32    1.33
  -3   2  -7   19.71    1.17
  -3   2  -7   20.64    1.22
   4  -2   7    0.18    0.42
   4  -2   7    0.57    0.25
   4  -2   7    0.94    0.59
  -4  -2  -7    0.57    0.19
   4  -2   7    0.59    0.42
  -4  -2  -7    0.79    0.37
  -4  -2  -7    0.50    0.35
  -4   2  -7    0.59    0.33
   4   2   7    0.75    0.15
   4   2   7    0.68    0.26
   4   2   7    1.14    0.27
  -4   2  -7    1.18    0.50
   4   2   7    0.75    0.30
   4   2   7    0.43    0.14
  -4   2  -7    0.86    0.22
   5  -2   7    3.19    0.30
  -5  -2  -7    2.93    0.31
   5  -2   7    2.31    0.37
  -5  -2  -7    2.51    0.33
   5  -2   7    2.71    0.36
  -5  -2  -7    2.66    0.29
  -5   2  -7    2.67    0.26
  -5   2  -7    2.81    0.37
   5   2   7    2.56    0.28
   5   2   7    3.63    0.60
   5   2   7    2.48    0.37
   5   2   7    2.79    0.24
   5   2   7    2.65    0.33
  -5   2  -7    3.18    0.38
  -5  -3   7   14.29    0.75
   5  -3  -7   11.50    0.78
  -5  -3   7   14.65    0.76
   5  -3  -7   11.74    0.77
   5   3  -7   16.89    0.93
  -5   3   7   14.79    0.88
   5   3  -7   16.76    0.88
  -5   3   7   14.38    0.95
   5   3  -7   16.42    0.90
  -4  -3   7    8.61    0.55
  -4  -3   7    8.35    0.54
  -4  -3   7    7.59    0.56
   4  -3  -7    8.34    0.53
   4  -3  -7    9.12    0.57
  -4   3   7    9.65    0.61
   4   3  -7    9.84    0.67
  -4   3   7    8.82    0.70
   4   3  -7    9.16    0.56
  -4   3   7    8.88    0.57
   4   3  -7    9.64    0.57
   4   3  -7    9.42    0.56
  -4   3   7    8.88    0.54
   3  -3  -7    0.32    0.44
   3  -3  -7    0.39    0.22
   3  -3  -7    0.06    0.16
  -3  -3   7    0.28    0.14
  -3  -3   7    0.48    0.17
  -3  -3   7   -0.12    0.18
   3  -3  -7    0.50    0.15
  -3  -3   7    0.23    0.16
   3  -3  -7    0.11    0.18
  -3  -3   7    0.34    0.18
  -3  -3   7    0.23    0.51
  -3  -3   7    0.35    0.29
  -3   3   7    0.04    0.40
  -3   3   7    0.20    0.12
   3   3  -7   -0.38    0.54
   3   3  -7    0.21    0.26
   3   3  -7    0.24    0.14
   3   3  -7    0.24    0.12
  -3   3   7    0.07    0.08
   3   3  -7    0.11    0.10
   3   3  -7    0.35    0.34
  -3   3   7    0.14    0.23
  -3   3   7    0.06    0.16
  -2  -3   7  109.36    6.55
  -2  -3   7  126.77    6.49
   2  -3  -7  125.68    6.52
   2  -3  -7  127.74    6.48
   2  -3  -7  120.83    6.53
   2  -3  -7  116.73    6.46
  -2  -3   7  114.58    6.46
  -2  -3   7  116.10    6.51
  -2  -3   7  116.22    6.47
   2  -3  -7  119.65    6.46
   2  -3  -7  117.99    6.62
  -2  -3   7  123.60    6.49
  -2  -3   7  118.25    6.49
  -2  -3   7  105.79    6.65
  -2   3   7  121.32    6.63
  -2   3   7  118.96    6.78
   2   3  -7  124.85    6.64
  -2   3   7  115.38    6.70
  -2   3   7  118.08    6.67
   2   3  -7  122.54    6.89
   2   3  -7  131.84    6.73
   2   3  -7  116.32    6.64
   2   3  -7  124.98    6.67
  -2   3   7  122.23    6.63
  -2   3   7  122.72    6.64
   2   3  -7  121.80    6.63
  -2   3   7  129.09    6.66
  -1  -3   7   21.81    1.24
   1  -3  -7   17.96    1.32
  -1  -3   7   20.86    1.28
  -1  -3   7   18.99    1.35
  -1  -3   7   21.96    1.26
   1  -3  -7   23.66    1.60
   1  -3  -7   22.23    1.24
   1  -3  -7   21.13    1.24
   1  -3  -7   23.13    1.30
  -1  -3   7   22.01    1.29
  -1   3   7   21.50    1.22
   1   3  -7   24.85    1.44
  -1   3   7   19.13    1.27
   1   3  -7   25.28    1.24
  -1   3   7   22.77    1.23
  -1   3   7   18.22    1.51
  -1   3   7   22.01    1.28
   1   3  -7   23.22    1.23
   1   3  -7   19.36    1.52
   0  -3  -7    0.22    0.14
   0  -3   7    0.03    0.35
   0  -3   7    0.17    0.23
   0  -3  -7   -0.06    0.28
   0   3   7    0.09    0.18
   0   3  -7    0.23    0.12
   0   3   7    0.15    0.14
   0   3  -7    0.41    0.13
   0   3   7    0.24    0.08
   0   3   7    0.16    0.10
   0   3   7    0.48    0.22
   0   3  -7   -0.09    0.19
   0   3  -7    0.79    0.23
   0   3  -7    0.27    0.14
   0   3  -7    0.05    0.09
   0   3   7    0.26    0.14
   1  -3   7    2.15    0.36
  -1  -3  -7    2.60    0.32
   1  -3   7    2.02    0.38
   1  -3   7    2.57    0.47
  -1  -3  -7    1.74    0.35
   1  -3   7    2.56    0.46
  -1  -3  -7    3.14    0.50
   1  -3   7    2.37    0.34
  -1  -3  -7    2.67    0.29
   1  -3   7    2.35    0.27
  -1   3  -7    1.69    0.42
  -1   3  -7    2.08    0.21
  -1   3  -7    2.54    0.26
   1   3   7    2.63    0.32
  -1   3  -7    2.57    0.37
  -1   3  -7    2.35    0.23
   1   3   7    2.57    0.40
   1   3   7    3.04    0.23
  -1   3  -7    2.04    0.36
  -1   3  -7    2.71    0.28
   2  -3   7   95.92    5.09
   2  -3   7   87.25    5.04
  -2  -3  -7   90.89    5.05
  -2  -3  -7   92.01    5.04
  -2  -3  -7   85.17    5.01
  -2  -3  -7   91.95    4.99
   2  -3   7   81.77    5.05
   2  -3   7   90.13    5.09
   2  -3   7   86.84    5.05
  -2  -3  -7   92.02    4.97
  -2  -3  -7  102.87    5.17
  -2   3  -7   95.07    5.38
  -2   3  -7   95.39    5.30
  -2   3  -7   93.34    5.35
  -2   3  -7   96.78    5.36
   2   3   7  108.50    5.42
   2   3   7   94.45    5.32
  -2   3  -7  100.80    5.31
   2   3   7   96.64    5.29
  -2   3  -7   97.42    5.36
  -2   3  -7   95.64    5.31
   3  -3   7   12.96    0.90
  -3  -3  -7   11.90    0.85
  -3  -3  -7   12.27    0.84
  -3  -3  -7   12.42    0.77
  -3  -3  -7   12.91    0.80
  -3  -3  -7   12.37    0.95
   3  -3   7   12.79    0.92
   3  -3   7   11.74    0.90
   3  -3   7   11.01    0.83
  -3   3  -7   12.15    0.80
   3   3   7   12.12    0.75
  -3   3  -7   12.48    0.74
  -3   3  -7   13.45    0.81
  -3   3  -7   12.35    0.75
   3   3   7   12.70    0.74
  -3   3  -7   12.16    0.77
  -3   3  -7   11.89    0.77
  -3   3  -7   12.94    0.85
  -4  -3  -7   10.78    0.70
   4  -3   7   10.39    0.75
  -4  -3  -7   10.28    0.71
   4  -3   7   10.13    0.73
  -4  -3  -7   10.78    0.67
  -4  -3  -7   10.88    0.67
   4  -3   7    9.83    0.71
  -4   3  -7   10.88    0.67
   4   3   7   10.48    0.65
  -4   3  -7   11.33    0.85
   4   3   7   10.09    0.65
  -4   3  -7   10.30    0.75
   4   3   7   10.83    0.67
  -4   3  -7   10.70    0.67
   5  -3   7    0.47    0.20
  -5  -3  -7    0.35    0.12
  -5  -3  -7    0.17    0.12
   5  -3   7    0.23    0.15
  -5  -3  -7    0.45    0.13
  -5   3  -7    0.48    0.26
  -5   3  -7    0.60    0.11
   5   3   7    0.53    0.11
  -4  -4   7    1.55    0.22
  -4  -4   7    1.27    0.17
   4  -4  -7    1.57    0.18
   4  -4  -7    1.38    0.25
  -4   4   7    1.72    0.18
  -4   4   7    1.36    0.16
  -4   4   7    1.34    0.22
  -4   4   7    1.52    0.24
   4   4  -7    1.43    0.21
   4   4  -7    1.47    0.20
  -3  -4   7   18.84    1.10
  -3  -4   7   18.58    1.06
  -3  -4   7   16.28    1.14
   3  -4  -7   19.27    1.07
   3  -4  -7   18.25    1.06
  -3  -4   7   18.41    1.08
   3  -4  -7   19.31    1.07
   3   4  -7   19.99    1.11
  -3   4   7   19.78    1.11
  -3   4   7   18.65    1.11
  -3   4   7   19.35    1.15
   3   4  -7   19.25    1.11
  -3   4   7   19.24    1.12
   3   4  -7   20.98    1.13
  -2  -4   7   39.32    2.08
  -2  -4   7   36.69    2.19
   2  -4  -7   33.72    2.09
  -2  -4   7   37.48    2.06
   2  -4  -7   34.67    2.33
   2  -4  -7   41.25    2.12
   2  -4  -7   30.97    2.08
  -2  -4   7   39.33    2.10
  -2   4   7   38.92    2.22
   2   4  -7   39.16    2.25
   2   4  -7   40.58    2.34
  -2   4   7   39.01    2.22
   2   4  -7   41.58    2.23
  -2   4   7   40.47    2.23
  -2   4   7   38.23    2.32
   2   4  -7   40.00    2.23
  -2   4   7   46.10    2.36
   1  -4  -7    4.83    0.37
   1  -4  -7    5.29    0.61
  -1  -4   7    4.84    0.39
  -1  -4   7    5.28    0.40
   1  -4  -7    4.57    0.40
  -1  -4   7    5.29    0.59
  -1  -4   7    5.02    0.53
  -1  -4   7    4.70    0.44
   1  -4  -7    4.63    0.39
   1  -4  -7    4.87    0.41
   1  -4  -7    6.10    0.45
  -1   4   7    5.86    1.09
   1   4  -7    5.22    0.43
   1   4  -7    4.95    0.38
   1   4  -7    4.90    0.35
  -1   4   7    5.44    0.36
  -1   4   7    5.25    0.34
  -1   4   7    4.45    0.58
  -1   4   7    4.74    0.35
  -1   4   7    5.91    0.45
   0  -4  -7   22.12    1.45
   0  -4   7   20.27    1.39
   0  -4  -7   24.15    1.38
   0  -4   7   24.16    1.41
   0  -4   7   22.32    1.49
   0  -4   7   22.88    1.37
   0  -4   7   23.22    1.49
   0  -4   7   24.29    1.53
   0  -4  -7   26.78    1.60
   0  -4  -7   25.86    1.41
   0  -4  -7   24.65    1.39
   0  -4  -7   26.01    1.43
   0   4   7   25.08    1.42
   0   4  -7   27.42    1.43
   0   4   7   25.58    1.41
   0   4  -7   25.68    1.44
   0   4   7   24.33    1.61
   0   4  -7   25.49    1.51
   0   4   7   23.21    1.50
   0   4   7   25.89    1.43
   0   4  -7   24.88    1.43
   1  -4   7    3.40    0.50
   1  -4   7    3.46    0.50
  -1  -4  -7    3.54    0.53
   1  -4   7    3.51    0.32
  -1  -4  -7    3.53    0.36
  -1  -4  -7    3.52    0.32
   1  -4   7    3.28    0.39
   1  -4   7    3.66    0.39
  -1  -4  -7    3.28    0.44
  -1  -4  -7    3.29    0.37
  -1   4  -7    3.50    0.43
   1   4   7    3.77    0.36
  -1   4  -7    3.68    0.71
  -1   4  -7    3.54    0.32
   1   4   7    3.91    0.70
  -1   4  -7    3.65    0.33
   1   4   7    3.37    0.29
  -1   4  -7    3.14    0.47
  -1   4  -7    3.49    0.33
  -1   4  -7    4.03    0.30
  -2  -4  -7    2.59    0.37
  -2  -4  -7    3.28    0.61
   2  -4   7    2.94    0.46
   2  -4   7    3.46    0.52
   2  -4   7    3.23    0.43
  -2  -4  -7    2.73    0.37
   2  -4   7    3.42    0.63
   2   4   7    3.16    0.25
  -2   4  -7    2.92    0.28
  -2   4  -7    3.13    0.29
  -2   4  -7    2.74    0.31
  -2   4  -7    3.38    0.31
  -3  -4  -7    6.38    0.47
   3  -4   7    6.87    0.56
   3  -4   7    5.74    0.47
  -3  -4  -7    5.73    0.47
  -3  -4  -7    6.50    0.45
   3   4   7    6.31    0.44
  -3   4  -7    7.10    0.43
  -3   4  -7    7.27    0.49
  -3   4  -7    7.16    0.51
  -3   4  -7    5.97    0.51
  -3   4  -7    6.74    0.46
   4  -4   7    7.38    0.52
  -4  -4  -7    6.81    0.43
  -4  -4  -7    6.25    0.44
   4  -4   7    5.99    0.61
   4  -4   7    6.32    0.44
  -4  -4  -7    6.51    0.44
  -4   4  -7    7.06    0.44
  -4   4  -7    6.62    0.43
   3  -5  -7    9.99    0.55
  -3  -5   7    8.04    0.55
  -3   5   7    9.00    0.57
  -3   5   7   10.47    0.57
   2  -5  -7    0.34    0.28
   2  -5  -7    0.21    0.12
  -2  -5   7    0.39    0.13
  -2  -5   7    0.42    0.15
   2  -5  -7    0.49    0.12
   2  -5  -7    0.62    0.23
  -2  -5   7    0.27    0.09
  -2  -5   7    0.46    0.18
  -2   5   7    0.27    0.12
  -2   5   7    0.19    0.20
  -2   5   7    0.15    0.07
   2   5  -7    0.13    0.19
   2   5  -7    0.12    0.13
  -2   5   7    0.33    0.13
   1  -5  -7    5.39    0.41
  -1  -5   7    4.96    0.41
   1  -5  -7    5.05    0.37
  -1  -5   7    4.95    0.47
  -1  -5   7    5.22    0.37
   1  -5  -7    5.93    0.57
   1  -5  -7    4.96    0.40
  -1   5   7    5.55    0.37
   1   5  -7    5.87    0.44
   1   5  -7    5.54    0.39
  -1   5   7    5.35    0.36
   1   5  -7    5.52    0.38
  -1   5   7    5.45    0.36
   0  -5  -7    0.32    0.21
   0  -5  -7    0.19    0.14
   0  -5   7    0.17    0.27
   0  -5  -7    0.34    0.14
   0  -5  -7    0.31    0.11
   0  -5   7    0.21    0.20
   0  -5   7    0.50    0.12
   0  -5   7    0.23    0.14
   0   5  -7    0.33    0.15
   0   5  -7    0.53    0.13
   0   5   7    0.45    0.11
   0   5   7    0.42    0.15
   0   5  -7    0.29    0.12
   1  -5   7   18.01    1.06
  -1  -5  -7   17.95    1.08
   1  -5   7   18.06    1.07
   1  -5   7   18.34    1.14
  -1  -5  -7   17.94    1.06
  -1  -5  -7   19.93    1.21
   1  -5   7   19.28    1.14
   1  -5   7   16.21    1.27
  -1  -5  -7   20.03    1.24
  -1   5  -7   19.29    1.04
   1   5   7   19.41    1.03
  -1   5  -7   16.23    1.08
  -1   5  -7   17.40    1.04
   1   5   7   16.98    1.08
  -1   5  -7   19.59    1.04
   2  -5   7    0.23    0.26
  -2  -5  -7    0.38    0.17
  -2  -5  -7    0.29    0.20
   2  -5   7    0.08    0.32
  -2  -5  -7    0.34    0.10
  -2  -5  -7    0.33    0.14
   2  -5   7    0.38    0.32
   2  -5   7    0.49    0.19
  -2   5  -7    0.81    0.18
  -2   5  -7    0.52    0.16
  -2   5  -7    0.57    0.16
  -2   5  -7    0.40    0.09
  -2   5  -7    0.73    0.25
  -3  -5  -7    3.16    0.25
   3  -5   7    3.32    0.39
  -3  -5  -7    2.38    0.28
  -3  -5  -7    3.31    0.26
  -3   5  -7    3.89    0.30
  -3   5  -7    3.59    0.28
  -3   5  -7    3.72    0.24
  -1  -6   7    8.76    0.51
  -1  -6   7    9.27    0.52
  -1  -6   7    8.56    0.55
   0  -6   7    1.20    0.17
   0  -6   7    1.05    0.20
   0  -6  -7    1.25    0.23
   0  -6  -7    1.23    0.15
  -1  -6  -7    5.56    0.40
   5   0  -8    2.13    0.23
  -5   0   8    1.96    0.23
   5   0  -8    2.09    0.25
   5   0  -8    2.06    0.26
   5   0  -8    2.08    0.19
  -5   0   8    2.42    0.27
   4   0  -8    2.13    0.63
   4   0  -8    1.91    0.26
   4   0  -8    1.41    0.25
   4   0  -8    1.88    0.20
  -4   0   8    1.47    0.26
   4   0  -8    1.38    0.42
  -4   0   8    1.31    0.21
  -4   0   8    1.21    0.34
   4   0  -8    1.59    0.23
  -4   0   8    0.48    0.58
   4   0  -8    1.33    0.23
   3   0  -8   14.16    1.18
  -3   0   8   13.64    1.03
  -3   0   8   15.94    0.92
  -3   0   8   13.92    0.90
   3   0  -8   14.89    0.85
   3   0  -8   14.88    0.96
   3   0  -8   15.02    0.89
  -3   0   8   15.51    0.99
  -3   0   8   13.86    0.88
   3   0  -8   13.65    0.85
  -3   0   8   14.44    0.93
   3   0  -8   15.53    0.97
   3   0  -8   14.73    0.85
   3   0  -8   14.71    0.89
   2   0  -8   66.05    3.71
  -2   0   8   66.48    3.76
  -2   0   8   69.93    3.75
   2   0  -8   64.48    3.71
  -2   0   8   66.37    3.81
   2   0  -8   70.63    3.78
   2   0  -8   65.53    3.78
   2   0  -8   68.36    3.74
   2   0  -8   68.23    3.74
   2   0  -8   67.56    3.93
   2   0  -8   63.92    3.80
   2   0  -8   65.70    3.71
  -2   0   8   73.24    3.75
  -2   0   8   70.43    3.78
  -2   0   8   74.56    3.82
  -1   0   8   12.78    0.85
  -1   0   8   12.84    0.78
   1   0  -8   14.16    0.77
   1   0  -8   13.84    0.77
  -1   0   8   13.29    0.84
   1   0  -8   12.96    4.39
   1   0  -8   13.26    0.80
  -1   0   8   13.34    0.79
  -1   0   8   13.49    0.80
  -1   0   8   13.50    0.80
  -1   0   8   14.15    0.89
  -1   0   8   13.90    0.84
   1   0  -8   12.52    0.85
   1   0  -8   13.48    0.86
  -1   0   8   12.58    0.77
   1   0  -8   13.44    0.93
   1   0  -8   13.45    0.85
   1   0  -8   13.31    0.82
   0   0   8   29.07    1.67
   0   0  -8   30.38    1.67
   0   0   8   26.31    5.24
   0   0   8   29.82    1.66
   0   0  -8   30.01    1.69
   0   0   8   28.77    1.69
   0   0   8   30.34    1.72
   0   0  -8   30.21    1.74
   0   0  -8   29.72    4.77
   0   0   8   31.94    1.68
   0   0  -8   30.33    1.67
   0   0   8   31.20    1.77
   0   0  -8   34.32    1.77
   0   0  -8   29.77    1.77
   0   0  -8   30.09    1.74
   0   0  -8   28.54    1.69
   0   0  -8   30.34    1.70
   0   0   8   29.42    1.67
   0   0   8   32.17    1.72
   0   0   8   29.42    1.75
  -1   0  -8    0.67    0.24
   1   0   8    0.97    0.17
   1   0   8    0.51    0.30
  -1   0  -8    0.80    0.19
   1   0   8    0.74    0.11
  -1   0  -8    0.51    0.12
  -1   0  -8    0.59    0.16
   1   0   8    0.72    0.15
  -1   0  -8    0.63    0.21
   1   0   8    0.72    0.13
  -1   0  -8    0.76    0.21
   1   0   8    0.52    0.30
   2   0   8  108.72    6.07
   2   0   8  111.69    6.07
  -2   0  -8  112.68    6.13
   2   0   8  109.45    6.06
  -2   0  -8  114.01    6.08
  -2   0  -8  108.48    6.15
   2   0   8  113.72    6.11
  -2   0  -8  108.42    6.11
  -2   0  -8  123.29    6.21
   2   0   8  116.61    6.17
   2   0   8  102.81    6.17
   2   0   8  114.18    6.12
  -2   0  -8  106.89    6.15
   3   0   8    4.79    0.54
   3   0   8    4.47    0.43
  -3   0  -8    4.46    0.46
   3   0   8    4.28    0.36
   3   0   8    4.11    0.35
  -3   0  -8    4.17    0.35
  -3   0  -8    3.61    0.56
   3   0   8    4.39    0.38
  -3   0  -8    3.80    0.51
   3   0   8    4.03    0.32
  -3   0  -8    4.54    0.53
  -3   0  -8    3.96    0.43
   4   0   8    4.72    0.40
   4   0   8    5.22    0.39
  -4   0  -8    5.63    0.47
  -4   0  -8    5.22    0.47
   4   0   8    5.72    0.79
   4   0   8    5.09    0.40
   4   0   8    5.48    0.49
   4   0   8    4.87    0.46
  -5   0  -8   -0.13    0.17
  -5   0  -8   -0.06    0.15
   5   0   8    0.30    0.25
   5   0   8    0.00    0.17
   5   0   8   -0.02    0.09
  -5   0  -8    0.06    0.13
   5   0   8   -0.05    0.12
   5  -1  -8    7.53    0.49
   5  -1  -8    7.62    0.53
   5  -1  -8    8.72    0.50
  -5  -1   8    7.86    0.52
  -5  -1   8    7.31    0.49
   5   1  -8    7.63    0.47
  -5   1   8    7.83    0.52
  -5   1   8    7.71    0.51
   5   1  -8    8.65    0.51
   5   1  -8    7.93    0.50
  -4  -1   8    2.73    0.28
   4  -1  -8    2.83    0.30
  -4  -1   8    2.98    0.32
   4  -1  -8    2.80    0.31
   4  -1  -8    2.67    0.55
   4  -1  -8    2.57    0.43
   4  -1  -8    2.32    0.40
  -4   1   8    2.53    0.31
  -4   1   8    2.78    0.44
   4   1  -8    2.52    0.25
   4   1  -8    2.96    0.25
  -4   1   8    4.19    0.77
   4   1  -8    2.52    0.31
   4   1  -8    2.69    0.26
   4   1  -8    3.23    0.53
  -4   1   8    3.05    0.33
   3  -1  -8   34.71    1.88
   3  -1  -8   35.39    1.93
  -3  -1   8   31.52    2.07
   3  -1  -8   30.32    2.16
   3  -1  -8   32.96    1.87
  -3  -1   8   34.86    1.90
   3  -1  -8   32.61    1.84
   3  -1  -8   34.44    1.98
  -3  -1   8   32.58    1.97
   3  -1  -8   34.31    1.92
  -3  -1   8   32.60    1.91
  -3  -1   8   33.69    1.90
  -3  -1   8   32.56    1.92
  -3   1   8   34.83    1.98
  -3   1   8   39.21    2.03
  -3   1   8   33.14    1.89
   3   1  -8   32.83    1.90
   3   1  -8   33.14    1.93
  -3   1   8   33.90    1.96
  -3   1   8   35.15    1.97
  -3   1   8   35.81    1.92
   3   1  -8   34.25    1.91
   3   1  -8   34.50    1.91
  -3   1   8   30.58    2.05
   3   1  -8   35.61    2.02
   3   1  -8   33.39    2.20
   2  -1  -8   43.21    2.43
   2  -1  -8   45.42    2.40
   2  -1  -8   46.46    2.48
   2  -1  -8   45.63    2.47
   2  -1  -8   43.83    2.43
  -2  -1   8   42.82    2.46
  -2  -1   8   43.90    2.46
  -2  -1   8   42.91    2.51
  -2  -1   8   46.55    2.47
  -2  -1   8   38.48    2.46
   2  -1  -8   42.58    2.48
  -2   1   8   44.54    2.51
  -2   1   8   46.60    2.54
  -2   1   8   41.78    2.46
   2   1  -8   42.60    2.47
  -2   1   8   45.57    2.46
   2   1  -8   44.80    2.50
  -2   1   8   43.93    2.48
   2   1  -8   45.17    2.47
  -2   1   8   43.84    2.58
   2   1  -8   44.24    2.68
   2   1  -8   45.06    2.47
  -2   1   8   45.44    2.47
  -2   1   8   44.08    2.51
   2   1  -8   44.12    2.54
  -2   1   8   51.62    2.58
  -1  -1   8   11.69    0.81
   1  -1  -8   12.59    0.73
  -1  -1   8   12.05    0.75
  -1  -1   8   10.84    0.75
   1  -1  -8   12.20    0.77
   1  -1  -8   12.51    0.75
  -1  -1   8   12.15    0.74
  -1  -1   8    9.39    0.91
   1  -1  -8   12.05    1.03
  -1  -1   8   11.10    0.77
   1  -1  -8   11.55    0.86
   1  -1  -8   12.11    0.72
   1   1  -8   11.71    0.88
   1   1  -8   11.66    0.90
  -1   1   8   12.09    0.73
  -1   1   8   13.33    0.84
  -1   1   8   11.53    0.83
  -1   1   8   12.24    0.81
  -1   1   8   12.52    0.73
  -1   1   8   12.97    0.72
  -1   1   8   12.66    0.75
   1   1  -8   12.83    0.81
   1   1  -8   12.46    0.78
   1   1  -8   12.40    0.72
   1   1  -8   12.38    0.72
   1   1  -8   14.64    0.77
  -1   1   8   12.20    0.83
  -1   1   8   12.53    0.76
   1   1  -8   11.65    0.73
   0  -1  -8   79.15    4.20
   0  -1   8   77.34    4.24
   0  -1   8   80.93    4.21
   0  -1  -8   76.03    4.23
   0  -1   8   77.21    4.27
   0  -1  -8   76.64    4.22
   0  -1   8   73.67    4.27
   0  -1   8   82.23    4.25
   0  -1  -8   78.64    4.36
   0  -1   8   72.97    4.23
   0  -1   8   74.63    4.17
   0  -1  -8   76.20    4.20
   0  -1  -8   69.60    7.88
   0  -1  -8   77.51    4.25
   0   1  -8   77.41    4.55
   0   1  -8   80.20    4.46
   0   1   8   86.43    4.54
   0   1   8   84.55    4.48
   0   1  -8   81.74    4.53
   0   1  -8   81.87    4.49
   0   1  -8   81.78    4.48
   0   1   8   78.63    4.56
   0   1   8   84.05    4.53
   0   1   8   81.65    4.46
   0   1  -8   83.91    4.46
   0   1   8   79.70    4.50
   0   1  -8   83.75    4.46
   0   1  -8   86.30    4.59
   0   1   8   81.05    4.46
   0   1   8   79.44    4.48
   0   1   8   82.43    4.46
   0   1  -8   81.06    4.52
  -1  -1  -8   16.00    1.02
  -1  -1  -8   16.77    1.30
   1  -1   8   16.27    0.96
   1  -1   8   17.64    1.01
   1  -1   8   15.84    1.04
  -1  -1  -8   16.50    0.96
  -1  -1  -8   16.44    1.02
  -1  -1  -8   16.00    1.02
  -1  -1  -8   15.92    1.04
   1  -1   8   15.61    0.97
   1  -1   8   18.44    1.01
   1  -1   8   17.14    1.07
  -1  -1  -8   16.04    0.98
  -1  -1  -8   15.02    0.98
   1  -1   8   16.35    1.09
  -1  -1  -8   16.81    1.08
   1   1   8   15.80    1.03
   1   1   8   17.27    0.97
   1   1   8   18.60    1.05
  -1   1  -8   18.12    1.05
  -1   1  -8   16.39    1.11
   1   1   8   16.64    1.00
  -1   1  -8   16.52    1.02
  -1   1  -8   17.37    0.99
  -1   1  -8   17.38    0.99
  -1   1  -8   17.49    0.98
   1   1   8   17.51    1.03
   1   1   8   17.97    1.14
  -1   1  -8   17.15    1.04
  -1   1  -8   16.10    1.10
  -1   1  -8   16.87    0.98
  -1   1  -8   17.90    1.10
   2  -1   8    6.58    0.50
  -2  -1  -8    7.30    0.56
   2  -1   8    5.70    0.55
  -2  -1  -8    5.06    0.76
  -2  -1  -8    7.08    0.53
   2  -1   8    6.86    0.66
  -2  -1  -8    6.67    0.46
   2  -1   8    7.64    0.78
  -2  -1  -8    6.75    0.50
   2  -1   8    6.97    0.47
   2  -1   8    6.01    0.58
   2  -1   8    7.20    0.50
  -2  -1  -8    7.59    0.62
   2  -1   8    6.20    0.48
  -2   1  -8    5.42    0.54
   2   1   8    6.88    0.51
  -2   1  -8    6.36    0.66
  -2   1  -8    7.07    0.51
  -2   1  -8    7.06    0.58
   2   1   8    6.90    0.48
  -2   1  -8    6.91    0.44
  -2   1  -8    6.22    0.45
  -2   1  -8    6.61    0.52
  -2   1  -8    5.48    0.47
   2   1   8    6.82    0.44
   3  -1   8   48.57    2.50
   3  -1   8   42.97    2.35
   3  -1   8   42.21    2.48
  -3  -1  -8   41.17    2.38
  -3  -1  -8   41.72    2.41
   3  -1   8   38.17    2.45
  -3  -1  -8   41.10    2.45
   3  -1   8   42.58    2.33
  -3  -1  -8   44.18    2.42
  -3  -1  -8   40.72    2.43
  -3  -1  -8   41.66    2.38
   3  -1   8   41.68    2.39
   3   1   8   43.73    2.39
  -3   1  -8   41.18    2.49
   3   1   8   41.23    2.42
  -3   1  -8   43.68    2.43
   3   1   8   43.05    2.38
  -3   1  -8   45.49    2.46
  -3   1  -8   41.81    2.46
   3   1   8   43.90    2.49
   3   1   8   42.55    2.39
  -3   1  -8   43.89    2.42
  -3   1  -8   42.24    2.50
   4  -1   8    3.59    0.39
   4  -1   8    3.19    0.32
  -4  -1  -8    3.52    0.46
   4  -1   8    2.81    0.54
  -4  -1  -8    2.75    0.46
   4  -1   8    2.50    0.54
  -4   1  -8    3.38    0.42
   4   1   8    3.49    0.31
  -4   1  -8    2.96    0.60
  -4   1  -8    3.92    0.43
   4   1   8    3.40    0.29
   4   1   8    3.71    0.44
  -4   1  -8    3.39    0.37
  -5  -1  -8    1.25    0.24
  -5  -1  -8    1.33    0.23
   5  -1   8    1.39    0.24
   5  -1   8    1.25    0.22
   5   1   8    1.22    0.18
   5   1   8    1.16    0.16
   5   1   8    1.13    0.30
  -5   1  -8    1.20    0.26
  -5   1  -8    1.20    0.22
  -5   1  -8    1.45    0.20
  -5   1  -8    1.24    0.22
   5   1   8    0.95    0.17
   5  -2  -8    0.92    0.21
  -5  -2   8    0.84    0.16
   5  -2  -8    0.69    0.13
   5  -2  -8    0.88    0.23
  -5  -2   8    0.62    0.17
  -5   2   8    0.96    0.18
   5   2  -8    0.71    0.15
  -5   2   8    0.51    0.26
   5   2  -8    0.81    0.12
   5   2  -8    0.65    0.19
  -5   2   8    0.69    0.13
   5   2  -8    0.47    0.08
  -4  -2   8   23.36    1.38
   4  -2  -8   26.16    1.41
   4  -2  -8   24.35    1.36
  -4  -2   8   23.09    1.40
  -4  -2   8   24.19    1.36
  -4  -2   8   23.65    1.39
   4  -2  -8   24.16    1.37
  -4  -2   8   24.54    1.37
   4  -2  -8   22.39    1.40
  -4   2   8   24.11    1.36
   4   2  -8   22.39    1.36
   4   2  -8   24.13    1.35
   4   2  -8   24.98    1.38
  -4   2   8   24.65    1.40
  -4   2   8   25.08    1.42
  -4   2   8   25.40    1.44
   4   2  -8   24.88    1.35
  -4   2   8   20.77    1.47
   3  -2  -8   40.92    2.37
   3  -2  -8   44.63    2.27
  -3  -2   8   42.18    2.25
  -3  -2   8   39.57    2.22
  -3  -2   8   37.07    2.26
   3  -2  -8   41.82    2.22
   3  -2  -8   35.55    2.57
  -3  -2   8   40.02    2.48
  -3  -2   8   34.35    2.31
  -3  -2   8   39.91    2.25
   3  -2  -8   41.73    2.23
   3  -2  -8   36.38    2.25
  -3  -2   8   43.28    2.24
  -3   2   8   41.58    2.37
  -3   2   8   44.12    2.31
   3   2  -8   42.01    2.30
   3   2  -8   40.55    2.39
   3   2  -8   41.80    2.29
   3   2  -8   38.27    2.60
  -3   2   8   35.92    2.46
   3   2  -8   42.24    2.29
  -3   2   8   41.09    2.29
  -3   2   8   47.65    2.29
   3   2  -8   42.41    2.32
  -3   2   8   39.46    2.36
  -3   2   8   42.11    2.34
  -2  -2   8   38.19    2.22
  -2  -2   8   41.54    2.23
   2  -2  -8   38.59    2.25
  -2  -2   8   37.46    2.31
  -2  -2   8   41.60    2.23
   2  -2  -8   42.49    2.24
  -2  -2   8   39.27    2.37
   2  -2  -8   38.31    2.27
  -2  -2   8   38.11    2.20
   2  -2  -8   39.48    2.20
   2  -2  -8   39.62    2.21
  -2  -2   8   38.58    2.25
   2   2  -8   41.69    2.30
   2   2  -8   42.62    2.33
  -2   2   8   42.18    2.29
   2   2  -8   41.19    2.54
   2   2  -8   42.07    2.38
  -2   2   8   39.08    2.43
   2   2  -8   41.58    2.30
   2   2  -8   40.23    2.30
  -2   2   8   43.62    2.30
  -2   2   8   39.65    2.35
  -2   2   8   41.24    2.35
  -2   2   8   42.72    2.29
  -2   2   8   43.72    2.32
  -1  -2   8   79.32    4.36
  -1  -2   8   74.09    4.27
   1  -2  -8   80.54    4.28
  -1  -2   8   75.18    4.24
  -1  -2   8   70.64    4.23
  -1  -2   8   78.11    4.25
   1  -2  -8   83.86    4.26
  -1  -2   8   74.69    4.33
  -1  -2   8   78.61    4.26
   1  -2  -8   76.33    4.23
  -1   2   8   78.40    4.31
  -1   2   8   81.77    4.31
  -1   2   8   78.36    4.33
  -1   2   8   78.96    4.35
   1   2  -8   75.35    4.32
   1   2  -8   81.53    4.51
  -1   2   8   80.48    4.31
   1   2  -8   78.47    4.32
   1   2  -8   81.92    4.35
  -1   2   8   77.06    4.42
   1   2  -8   70.22    4.36
   1   2  -8   84.39    4.32
   1   2  -8   82.37    4.45
   0  -2   8  136.39    7.20
   0  -2  -8  119.15    7.26
   0  -2   8  116.72    7.18
   0  -2  -8  135.01    7.19
   0  -2   8  130.14    7.22
   0  -2  -8  133.19    7.18
   0  -2  -8  130.32    7.19
   0  -2   8  128.54    7.23
   0  -2  -8  145.85    7.36
   0  -2  -8  140.39    7.24
   0  -2   8  136.92    7.27
   0  -2   8  131.29    7.20
   0  -2   8  130.76    7.28
   0   2   8  150.16    7.84
   0   2   8  142.96    7.81
   0   2   8  133.49    7.83
   0   2  -8  137.64    7.86
   0   2  -8  150.05    7.81
   0   2  -8  144.77    7.84
   0   2  -8  152.93    7.94
   0   2  -8  151.33    7.98
   0   2  -8  141.11    7.82
   0   2  -8  136.22    7.81
   0   2   8  142.50    7.81
   0   2  -8  145.63    7.81
  -1  -2  -8   40.72    2.48
  -1  -2  -8   44.35    2.71
   1  -2   8   42.56    2.48
   1  -2   8   49.46    2.52
  -1  -2  -8   44.79    2.47
  -1  -2  -8   45.59    2.49
   1  -2   8   44.97    2.47
   1  -2   8   41.47    2.57
   1  -2   8   46.67    2.58
   1  -2   8   42.81    2.54
  -1  -2  -8   42.68    2.53
  -1  -2  -8   44.76    2.48
   1   2   8   49.47    2.70
  -1   2  -8   48.85    2.76
   1   2   8   46.54    2.98
   1   2   8   50.35    2.70
   1   2   8   48.64    2.74
  -1   2  -8   52.46    2.76
  -1   2  -8   47.11    2.71
   1   2   8   45.19    2.73
   1   2   8   53.92    2.80
  -1   2  -8   47.95    2.71
  -1   2  -8   47.30    2.76
  -1   2  -8   50.62    2.71
  -1   2  -8   50.29    2.70
   2  -2   8   10.99    0.81
  -2  -2  -8   10.36    0.78
  -2  -2  -8   10.06    0.78
  -2  -2  -8   11.61    0.87
  -2  -2  -8   10.46    0.68
  -2  -2  -8    9.84    0.69
   2  -2   8    9.73    0.72
  -2  -2  -8   10.94    0.69
   2  -2   8    9.32    0.91
   2  -2   8   11.26    0.71
   2  -2   8   10.15    0.77
   2  -2   8    9.06    0.84
   2   2   8   11.51    0.67
  -2   2  -8   10.32    0.73
  -2   2  -8   11.18    0.68
  -2   2  -8   10.65    0.67
  -2   2  -8   11.63    0.68
   2   2   8   10.33    0.69
   2   2   8   11.78    0.76
  -2   2  -8   11.13    0.68
   2   2   8   11.02    0.74
  -2   2  -8   11.07    0.76
  -2   2  -8   11.26    0.76
  -2   2  -8   10.74    0.89
   2   2   8   11.73    0.66
  -3  -2  -8   10.80    0.81
  -3  -2  -8   11.43    0.75
   3  -2   8   10.17    0.83
  -3  -2  -8   11.13    0.70
   3  -2   8   10.67    0.74
  -3  -2  -8    9.45    0.70
   3  -2   8   10.27    0.86
   3  -2   8    9.79    0.78
  -3  -2  -8   10.79    0.71
  -3  -2  -8   10.71    0.78
   3   2   8   10.49    0.75
  -3   2  -8   11.22    0.74
  -3   2  -8   10.76    0.71
   3   2   8    8.91    0.83
   3   2   8   10.69    0.67
   3   2   8   10.46    0.65
   3   2   8   11.45    0.83
  -3   2  -8   11.22    0.65
  -3   2  -8   11.47    0.72
   3   2   8   10.84    0.68
  -3   2  -8   10.79    0.87
  -3   2  -8   11.12    0.84
  -4  -2  -8   29.32    1.71
  -4  -2  -8   30.76    1.69
  -4  -2  -8   28.78    1.68
  -4  -2  -8   31.42    1.70
   4  -2   8   28.70    1.75
  -4  -2  -8   25.81    1.65
   4  -2   8   32.00    1.69
   4  -2   8   30.32    1.78
   4  -2   8   28.55    1.76
  -4  -2  -8   30.19    1.72
  -4   2  -8   30.49    1.78
   4   2   8   27.13    1.69
   4   2   8   31.33    1.68
   4   2   8   28.75    1.71
   4   2   8   30.19    1.68
  -4   2  -8   31.03    1.69
  -4   2  -8   29.91    1.72
  -4   2  -8   30.46    1.70
   5  -2   8    8.38    0.50
  -5  -2  -8    7.76    0.52
   5  -2   8    7.51    0.57
   5   2   8    8.75    0.61
  -5   2  -8    7.39    0.52
  -5   2  -8    8.05    0.49
   5   2   8    7.95    0.48
   5   2   8    7.58    0.55
   5   2   8    7.55    0.49
   5  -3  -8   17.97    0.97
  -5  -3   8   15.11    0.96
   5  -3  -8   18.23    0.96
  -5   3   8   17.72    0.99
   5   3  -8   17.14    0.96
   4  -3  -8   24.90    1.40
   4  -3  -8   27.60    1.42
  -4  -3   8   23.36    1.39
  -4  -3   8   23.86    1.40
  -4  -3   8   24.55    1.41
  -4   3   8   25.95    1.55
  -4   3   8   26.85    1.53
   4   3  -8   26.37    1.52
   4   3  -8   26.64    1.56
  -4   3   8   31.14    1.60
   4   3  -8   30.51    1.66
   4   3  -8   26.89    1.52
   4   3  -8   25.37    1.52
  -3  -3   8    2.20    0.39
  -3  -3   8    2.14    0.45
   3  -3  -8    2.63    0.60
  -3  -3   8    2.12    0.34
  -3   3   8    3.43    0.43
   3   3  -8    2.93    0.25
   3   3  -8    3.13    0.27
   3   3  -8    2.98    0.40
   3   3  -8    4.14    0.41
   3   3  -8    3.66    0.53
   3   3  -8    3.12    0.29
  -3   3   8    2.83    0.28
  -3   3   8    2.87    0.37
  -2  -3   8   25.51    1.81
   2  -3  -8   26.31    1.70
   2  -3  -8   28.42    1.51
   2  -3  -8   27.05    1.49
  -2  -3   8   23.11    1.59
  -2  -3   8   26.26    1.51
  -2  -3   8   24.30    1.49
  -2  -3   8   26.90    1.51
   2  -3  -8   25.34    1.49
  -2  -3   8   26.41    1.48
   2   3  -8   28.08    1.53
   2   3  -8   26.47    1.54
   2   3  -8   26.62    1.61
  -2   3   8   28.10    1.53
  -2   3   8   27.76    1.54
   2   3  -8   28.25    1.58
  -2   3   8   24.26    1.70
   2   3  -8   28.28    1.63
  -2   3   8   27.58    1.60
   2   3  -8   28.25    1.54
  -2   3   8   27.19    1.61
  -2   3   8   29.39    1.56
  -2   3   8   26.92    1.53
   2   3  -8   26.39    1.85
   1  -3  -8  232.16   12.95
   1  -3  -8  251.86   12.97
   1  -3  -8  247.71   13.02
   1  -3  -8  261.97   13.02
  -1  -3   8  228.41   12.98
  -1  -3   8  242.79   12.98
   1  -3  -8  225.76   12.96
   1  -3  -8  252.85   13.14
  -1  -3   8  225.60   12.95
  -1  -3   8  231.07   13.07
  -1  -3   8  231.37   12.99
  -1   3   8  237.85   13.33
   1   3  -8  243.62   13.26
  -1   3   8  257.35   13.26
   1   3  -8  254.09   13.50
   1   3  -8  244.41   13.27
   1   3  -8  241.28   13.29
  -1   3   8  247.86   13.28
  -1   3   8  247.79   13.26
  -1   3   8  242.92   13.26
   1   3  -8  250.72   13.27
  -1   3   8  229.97   13.38
   0  -3  -8    8.80    0.58
   0  -3   8    8.22    0.57
   0  -3  -8    9.13    0.61
   0  -3   8    8.33    0.74
   0  -3  -8    7.97    0.56
   0  -3  -8    8.23    0.55
   0  -3  -8    6.93    0.65
   0  -3   8    7.77    0.74
   0  -3   8    8.04    0.54
   0  -3  -8    8.86    0.77
   0  -3  -8    8.32    0.56
   0  -3   8    8.28    0.63
   0  -3   8    7.91    0.61
   0   3  -8    9.15    0.80
   0   3   8    8.98    0.61
   0   3   8    9.10    0.70
   0   3  -8    9.35    0.56
   0   3  -8    9.09    0.58
   0   3   8    8.82    0.56
   0   3   8    9.72    0.63
   0   3  -8    8.63    0.57
   0   3  -8    8.80    0.64
   0   3   8    8.82    0.55
   0   3  -8    9.76    0.57
   0   3  -8    8.61    0.72
   1  -3   8   46.08    2.80
  -1  -3  -8   53.64    2.91
  -1  -3  -8   45.99    2.77
   1  -3   8   46.97    2.69
   1  -3   8   45.83    2.75
  -1  -3  -8   48.82    2.70
   1  -3   8   56.10    2.77
   1  -3   8   44.26    2.81
  -1  -3  -8   49.09    2.70
   1  -3   8   47.33    2.80
  -1  -3  -8   49.28    2.72
  -1   3  -8   52.85    2.91
   1   3   8   53.63    2.89
   1   3   8   53.09    2.90
   1   3   8   52.68    3.02
  -1   3  -8   55.03    2.97
  -1   3  -8   54.17    2.92
  -1   3  -8   49.74    2.95
   1   3   8   53.03    2.90
  -1   3  -8   50.32    2.99
  -1   3  -8   52.24    2.91
   1   3   8   50.12    2.93
  -1   3  -8   57.40    2.96
   2  -3   8   32.10    1.99
  -2  -3  -8   33.19    1.86
   2  -3   8   31.49    1.94
   2  -3   8   33.45    1.98
  -2  -3  -8   33.59    1.88
   2  -3   8   30.73    1.97
  -2  -3  -8   32.28    1.95
  -2  -3  -8   32.21    1.93
  -2  -3  -8   36.26    2.05
   2   3   8   33.33    1.84
   2   3   8   32.89    1.86
   2   3   8   34.98    1.85
  -2   3  -8   31.46    1.97
  -2   3  -8   34.19    1.91
  -2   3  -8   34.36    1.85
  -2   3  -8   32.06    1.84
   2   3   8   34.72    2.03
   2   3   8   31.97    1.92
  -2   3  -8   32.76    1.85
  -2   3  -8   31.53    1.90
  -3  -3  -8    1.48    0.28
  -3  -3  -8    1.34    0.36
   3  -3   8    1.40    0.63
  -3  -3  -8    1.54    0.29
   3  -3   8    1.19    0.29
  -3  -3  -8    1.55    0.26
   3  -3   8    1.35    0.41
  -3   3  -8    2.10    0.55
  -3   3  -8    1.73    0.21
   3   3   8    1.53    0.21
   3   3   8    1.41    0.22
  -3   3  -8    1.88    0.29
  -3   3  -8    1.19    0.21
   3   3   8    0.85    0.37
  -3   3  -8    2.00    0.28
   3   3   8    1.50    0.21
   4  -3   8   16.08    0.98
  -4  -3  -8   15.54    0.93
   4  -3   8   13.48    0.93
  -4  -3  -8   15.55    0.91
   4  -3   8   15.37    0.95
  -4  -3  -8   14.97    0.91
  -4  -3  -8   16.73    0.92
  -4   3  -8   15.99    0.92
   4   3   8   15.60    0.90
  -4   3  -8   16.11    0.91
   4   3   8   14.41    0.90
   4  -4  -8    0.37    0.11
  -4  -4   8    0.39    0.12
  -4  -4   8    0.17    0.09
   4  -4  -8    0.31    0.09
  -4  -4   8    0.37    0.11
   4   4  -8    0.13    0.10
  -4   4   8    0.37    0.09
  -4   4   8    0.36    0.15
  -3  -4   8    5.40    0.37
  -3  -4   8    4.68    0.47
  -3  -4   8    4.67    0.38
   3  -4  -8    5.41    0.35
   3  -4  -8    5.14    0.36
  -3  -4   8    4.74    0.35
  -3   4   8    5.33    0.32
  -3   4   8    4.12    0.42
   3   4  -8    5.36    0.37
  -3   4   8    5.70    0.37
   3   4  -8    5.02    0.36
  -2  -4   8   22.28    1.26
  -2  -4   8   22.50    1.30
   2  -4  -8   22.53    1.26
   2  -4  -8   22.85    1.45
  -2  -4   8   22.58    1.28
   2  -4  -8   22.71    1.27
   2  -4  -8   20.91    1.26
  -2  -4   8   20.55    1.36
   2   4  -8   25.97    1.33
  -2   4   8   19.83    1.46
  -2   4   8   25.27    1.35
   2   4  -8   21.23    1.37
  -2   4   8   23.91    1.36
   2   4  -8   23.29    1.33
  -2   4   8   23.95    1.32
   2   4  -8   24.71    1.68
  -2   4   8   23.67    1.32
   1  -4  -8   25.35    1.55
   1  -4  -8   29.88    1.60
   1  -4  -8   26.92    1.57
  -1  -4   8   27.02    1.76
  -1  -4   8   26.16    1.64
  -1  -4   8   24.33    1.57
  -1  -4   8   30.77    1.68
  -1  -4   8   26.77    1.56
   1   4  -8   29.49    1.60
  -1   4   8   29.39    1.60
  -1   4   8   32.47    1.67
   1   4  -8   30.44    1.70
   1   4  -8   27.66    1.61
  -1   4   8   27.72    1.68
  -1   4   8   25.19    1.67
   1   4  -8   27.51    1.68
  -1   4   8   28.77    1.60
   0  -4   8    6.18    0.57
   0  -4   8    6.85    0.62
   0  -4   8    6.69    1.05
   0  -4  -8    8.28    0.54
   0  -4  -8    7.39    0.70
   0  -4   8    7.07    0.67
   0  -4  -8    7.13    0.52
   0  -4  -8    6.96    0.49
   0  -4  -8    7.37    0.52
   0  -4   8    6.59    0.48
   0   4   8    7.96    0.48
   0   4   8    8.76    0.62
   0   4  -8    7.36    0.48
   0   4  -8    7.71    0.51
   0   4   8    6.90    0.57
   0   4  -8    7.60    0.49
   0   4   8    6.55    0.66
   0   4  -8    6.90    0.68
   1  -4   8    0.59    0.19
  -1  -4  -8    0.73    0.22
  -1  -4  -8    0.74    0.32
  -1  -4  -8    0.65    0.19
  -1  -4  -8    1.08    0.35
   1  -4   8    0.88    0.24
   1   4   8    0.77    0.12
   1   4   8    0.81    0.19
  -1   4  -8    0.62    0.19
   1   4   8    0.95    0.24
  -1   4  -8    0.49    0.21
   1   4   8    0.99    0.14
  -1   4  -8    0.88    0.15
  -1   4  -8    0.49    0.25
  -1   4  -8    1.15    0.17
  -2  -4  -8    6.76    0.55
  -2  -4  -8    7.09    0.50
   2  -4   8    7.61    0.67
   2  -4   8    6.23    0.50
  -2  -4  -8    6.36    0.46
  -2  -4  -8    7.46    0.64
   2  -4   8    6.53    0.56
   2   4   8    7.33    0.47
   2   4   8    7.04    0.54
  -2   4  -8    6.95    0.45
  -2   4  -8    8.78    0.74
  -2   4  -8    7.03    0.46
  -2   4  -8    6.85    0.51
   2   4   8    7.67    0.45
   2   4   8    6.16    0.55
  -2   4  -8    6.57    0.47
  -3  -4  -8    4.42    0.37
  -3  -4  -8    4.58    0.35
  -3  -4  -8    4.46    0.33
   3  -4   8    4.29    0.37
   3  -4   8    3.80    0.54
   3  -4   8    4.24    0.40
   3   4   8    3.98    0.35
   3   4   8    4.52    0.35
  -3   4  -8    4.53    0.35
   3   4   8    3.67    0.44
  -3   4  -8    4.04    0.36
  -3   4  -8    4.67    0.29
  -3   4  -8    4.25    0.35
   4  -4   8    2.03    0.20
  -4  -4  -8    1.89    0.19
  -4  -4  -8    1.98    0.20
   4  -4   8    2.26    0.26
  -4  -4  -8    2.08    0.20
  -4   4  -8    1.82    0.16
  -4   4  -8    1.44    0.14
  -3  -5   8    2.00    0.19
  -3  -5   8    2.19    0.17
  -3   5   8    1.84    0.21
  -3   5   8    1.39    0.19
   2  -5  -8    0.59    0.12
  -2  -5   8    0.44    0.13
  -2  -5   8    0.69    0.23
  -2  -5   8    0.39    0.09
   2  -5  -8    0.35    0.11
  -2   5   8    0.25    0.17
  -2   5   8    0.67    0.10
   2   5  -8    0.69    0.14
   2   5  -8    0.53    0.13
  -2   5   8    0.38    0.10
   1  -5  -8    0.18    0.19
   1  -5  -8    0.05    0.10
  -1  -5   8   -0.10    0.15
  -1  -5   8    0.12    0.14
  -1  -5   8    0.17    0.09
   1  -5  -8    0.09    0.11
  -1   5   8    0.24    0.18
  -1   5   8    0.23    0.10
   1   5  -8    0.12    0.13
   1   5  -8    0.32    0.13
   1   5  -8    0.33    0.11
   0  -5  -8    6.41    0.45
   0  -5  -8    6.52    0.42
   0  -5  -8    6.60    0.55
   0  -5   8    6.34    0.44
   0  -5   8    5.97    0.49
   0  -5   8    6.28    0.66
   0  -5   8    6.42    0.42
   0   5   8    7.89    0.47
   0   5  -8    6.70    0.46
   0   5  -8    6.66    0.49
   0   5   8    7.70    0.46
   0   5  -8    7.02    0.45
   0   5   8    6.98    0.47
  -1  -5  -8   11.52    0.70
   1  -5   8    9.73    0.83
  -1  -5  -8   12.04    0.68
   1  -5   8   12.26    0.76
  -1  -5  -8   11.41    0.82
   1   5   8   13.73    0.76
  -1   5  -8   11.02    0.72
  -1   5  -8   12.13    0.71
  -1   5  -8   12.19    0.87
  -2  -5  -8    0.33    0.17
  -2  -5  -8    0.53    0.18
   2  -5   8    0.64    0.20
  -2  -5  -8    0.68    0.15
   2  -5   8    0.55    0.22
  -2  -5  -8    0.50    0.11
  -2   5  -8    0.43    0.07
  -2   5  -8    0.45    0.13
  -2   5  -8    0.46    0.15
  -2   5  -8    0.77    0.13
  -5   0   9   35.07    1.98
   5   0  -9   36.40    1.96
   5   0  -9   37.17    1.99
   5   0  -9   33.43    1.98
  -4   0   9    2.43    0.29
   4   0  -9    2.55    0.30
  -4   0   9    1.62    0.36
   4   0  -9    2.68    0.23
   4   0  -9    2.52    0.33
   4   0  -9    2.45    0.28
   4   0  -9    2.13    0.48
   4   0  -9    2.42    0.47
  -4   0   9    2.41    0.31
   4   0  -9    2.40    0.30
   3   0  -9   23.51    1.79
  -3   0   9   24.39    1.72
   3   0  -9   28.29    1.46
   3   0  -9   23.83    1.45
   3   0  -9   27.39    1.48
  -3   0   9   25.51    1.51
   3   0  -9   25.69    1.48
  -3   0   9   26.65    1.56
  -3   0   9   24.46    1.50
  -3   0   9   25.29    1.47
   3   0  -9   26.18    1.44
   3   0  -9   25.95    1.57
   3   0  -9   26.74    1.54
   3   0  -9   27.05    1.53
  -2   0   9   11.62    0.75
   2   0  -9   11.23    0.68
  -2   0   9   10.95    0.75
   2   0  -9   11.41    1.21
  -2   0   9   12.19    0.81
  -2   0   9   11.57    0.74
  -2   0   9   11.45    0.86
  -2   0   9   11.51    0.72
   2   0  -9   11.44    0.69
   2   0  -9   11.67    0.72
   2   0  -9   10.91    0.77
   2   0  -9   12.31    0.78
   2   0  -9   11.90    0.78
  -1   0   9   18.18    1.16
  -1   0   9   18.34    1.10
   1   0  -9   17.87    1.12
   1   0  -9   18.46    1.13
   1   0  -9   19.74    1.15
  -1   0   9   19.05    1.10
   1   0  -9   20.37    1.15
   1   0  -9   17.47    1.06
  -1   0   9   17.93    1.07
   1   0  -9   18.37    1.24
   1   0  -9   19.23    1.06
  -1   0   9   19.96    1.18
   1   0  -9   18.91    1.07
   0   0  -9    2.96    0.30
   0   0   9    2.31    0.26
   0   0   9    2.97    0.53
   0   0  -9    2.31    0.42
   0   0   9    2.39    0.32
   0   0   9    2.37    0.28
   0   0   9    2.18    0.23
   0   0   9    3.35    0.38
   0   0  -9    2.37    0.34
   0   0   9    2.34    0.34
   0   0  -9    3.09    0.36
   0   0  -9    2.59    0.36
   0   0  -9    2.34    0.24
   0   0   9    2.75    0.26
   1   0   9  105.42    5.79
  -1   0  -9  105.98    5.81
  -1   0  -9  104.52    5.87
   1   0   9  103.91    5.78
   1   0   9  108.19    5.84
  -1   0  -9  103.89    5.81
   1   0   9  105.52    5.82
  -1   0  -9  103.73    5.86
   1   0   9  105.28    5.84
   1   0   9  108.18    5.79
   1   0   9  105.30    5.88
  -1   0  -9  107.71    5.84
   1   0   9  116.84    5.94
   2   0   9   14.96    0.86
   2   0   9   14.77    0.91
   2   0   9   14.38    0.90
  -2   0  -9   13.46    0.94
   2   0   9   13.93    0.84
  -2   0  -9   13.85    0.96
   2   0   9   11.92    1.05
  -2   0  -9   13.53    0.90
  -2   0  -9   15.05    0.92
   2   0   9   14.54    0.93
  -2   0  -9   15.30    0.87
   2   0   9   15.39    0.86
   2   0   9   14.98    0.97
   3   0   9    1.66    0.27
  -3   0  -9    2.49    0.33
   3   0   9    2.45    0.55
   3   0   9    1.86    0.31
  -3   0  -9    1.68    0.38
   3   0   9    2.03    0.26
  -3   0  -9    2.00    0.36
   3   0   9    2.14    0.44
   3   0   9    1.64    0.31
  -3   0  -9    2.34    0.43
  -3   0  -9    2.05    0.30
   3   0   9    2.17    0.26
   4   0   9    4.04    0.39
   4   0   9    4.84    0.38
   4   0   9    3.31    0.53
   4   0   9    3.91    0.59
  -4   0  -9    4.79    0.43
   4   0   9    4.82    0.32
   4   0   9    3.81    0.52
  -4   0  -9    4.48    0.40
   5   0   9    5.66    0.45
  -5   0  -9    5.82    0.41
  -5   0  -9    5.86    0.39
  -5   0  -9    5.77    0.42
   5   0   9    5.45    0.39
   5  -1  -9    3.81    0.34
   5  -1  -9    3.34    0.28
  -5  -1   9    4.17    0.31
  -5  -1   9    3.84    0.31
   5  -1  -9    3.84    0.31
   5  -1  -9    4.61    0.42
   5   1  -9    3.81    0.27
  -5   1   9    3.81    0.31
  -5   1   9    4.36    0.32
   5   1  -9    4.40    0.33
   5   1  -9    4.09    0.29
  -4  -1   9   18.75    1.16
  -4  -1   9   20.67    1.15
   4  -1  -9   18.87    1.17
   4  -1  -9   18.95    1.13
   4  -1  -9   20.13    1.17
   4  -1  -9   20.37    1.13
  -4   1   9   19.13    1.15
   4   1  -9   20.25    1.11
   4   1  -9   19.83    1.13
   4   1  -9   20.40    1.18
   4   1  -9   20.05    1.10
   4   1  -9   19.09    1.12
  -4   1   9   19.27    1.12
  -4   1   9   19.45    1.16
  -4   1   9   18.26    1.20
   3  -1  -9   25.03    1.56
   3  -1  -9   29.57    1.62
   3  -1  -9   29.40    1.62
  -3  -1   9   27.26    1.59
  -3  -1   9   26.50    1.60
   3  -1  -9   23.74    2.03
  -3  -1   9   28.72    1.60
   3  -1  -9   28.95    1.57
   3  -1  -9   28.07    1.57
  -3  -1   9   26.28    1.84
  -3  -1   9   26.75    1.67
   3  -1  -9   31.32    1.96
   3   1  -9   24.54    1.89
   3   1  -9   29.43    1.64
  -3   1   9   31.40    1.68
   3   1  -9   25.30    1.80
  -3   1   9   27.60    1.61
  -3   1   9   29.51    1.58
   3   1  -9   27.06    1.56
   3   1  -9   28.07    1.56
  -3   1   9   29.49    1.63
   3   1  -9   28.57    1.59
  -3   1   9   23.92    1.74
   3   1  -9   29.23    1.57
   2  -1  -9   16.32    0.99
   2  -1  -9   16.70    0.95
  -2  -1   9   14.64    0.98
  -2  -1   9   16.50    0.98
   2  -1  -9   15.79    0.95
   2  -1  -9   16.65    1.01
   2  -1  -9   15.35    1.02
  -2  -1   9   15.97    1.05
  -2  -1   9   16.65    0.99
   2  -1  -9   15.00    1.37
  -2   1   9   16.46    0.95
  -2   1   9   16.87    0.98
  -2   1   9   15.84    1.01
  -2   1   9   17.33    1.03
  -2   1   9   18.35    1.08
  -2   1   9   15.39    1.09
   2   1  -9   15.98    1.20
   2   1  -9   16.73    1.00
   2   1  -9   16.54    0.95
   2   1  -9   16.96    1.03
   2   1  -9   16.99    0.95
   2   1  -9   15.93    1.03
   2   1  -9   15.70    0.94
  -2   1   9   16.53    1.01
  -1  -1   9   30.29    1.77
   1  -1  -9   25.36    1.65
  -1  -1   9   29.82    1.66
   1  -1  -9   26.74    1.80
   1  -1  -9   29.63    1.63
  -1  -1   9   31.63    1.65
   1  -1  -9   30.95    1.67
  -1  -1   9   24.47    1.73
  -1  -1   9   25.82    1.82
   1  -1  -9   31.51    1.63
   1   1  -9   32.32    1.76
   1   1  -9   25.21    1.71
  -1   1   9   30.51    1.78
   1   1  -9   26.54    1.92
  -1   1   9   29.06    1.71
   1   1  -9   31.37    1.67
  -1   1   9   31.32    1.72
   1   1  -9   30.68    1.87
  -1   1   9   32.04    1.77
   1   1  -9   28.91    1.69
  -1   1   9   30.41    1.67
   1   1  -9   32.00    1.74
  -1   1   9   31.03    1.89
  -1   1   9   32.02    1.79
   1   1  -9   26.70    1.72
   1   1  -9   31.20    1.68
   0  -1  -9  173.97    9.41
   0  -1  -9  165.19    9.42
   0  -1   9  165.62    9.46
   0  -1   9  175.61    9.48
   0  -1  -9  183.57    9.45
   0  -1  -9  165.19    9.45
   0  -1  -9  185.96    9.65
   0  -1  -9  177.44    9.44
   0  -1   9  177.35    9.42
   0  -1   9  172.89    9.46
   0  -1   9  163.84    9.48
   0   1  -9  170.74    9.69
   0   1  -9  177.88    9.82
   0   1  -9  174.48    9.67
   0   1   9  178.61    9.67
   0   1  -9  182.62    9.71
   0   1  -9  184.21    9.75
   0   1   9  175.39    9.73
   0   1  -9  186.52    9.72
   0   1   9  178.94    9.68
   0   1   9  181.44    9.70
   0   1   9  186.47    9.79
   0   1   9  187.64    9.82
   0   1  -9  177.12    9.68
   0   1   9  181.27    9.77
   0   1   9  163.44    9.70
   0   1  -9  173.69    9.67
   1  -1   9   66.97    3.76
  -1  -1  -9   69.16    3.83
  -1  -1  -9   68.02    3.81
  -1  -1  -9   70.45    3.83
   1  -1   9   68.07    3.89
   1  -1   9   67.10    3.86
   1  -1   9   73.52    3.85
  -1   1  -9   66.74    4.03
  -1   1  -9   67.61    3.96
   1   1   9   75.77    4.01
   1   1   9   72.57    4.03
  -1   1  -9   72.41    3.96
  -1   1  -9   69.26    4.01
  -1   1  -9   74.43    3.93
   1   1   9   73.35    3.99
  -1   1  -9   73.85    4.01
   1   1   9   74.65    3.94
  -2  -1  -9    0.87    0.25
  -2  -1  -9    0.73    0.26
   2  -1   9    0.75    0.28
   2  -1   9    1.00    0.38
  -2  -1  -9    1.21    0.36
   2  -1   9    0.85    0.23
   2  -1   9    1.10    0.28
   2  -1   9    1.28    0.19
  -2  -1  -9    0.88    0.21
  -2  -1  -9    0.60    0.20
   2  -1   9    0.77    0.29
   2  -1   9    0.93    0.20
  -2   1  -9    1.23    0.21
   2   1   9    0.95    0.16
  -2   1  -9    1.09    0.31
  -2   1  -9    1.32    0.23
  -2   1  -9    1.06    0.18
   2   1   9    1.48    0.26
   2   1   9    0.65    0.21
   2   1   9    1.40    0.18
  -2   1  -9    0.78    0.27
   2   1   9    1.28    0.26
  -2   1  -9    0.95    0.32
   3  -1   9   14.84    0.93
   3  -1   9   14.87    0.94
   3  -1   9   14.77    1.01
   3  -1   9   13.51    1.01
  -3  -1  -9   15.07    0.92
  -3  -1  -9   14.44    0.96
   3  -1   9   14.82    0.86
  -3  -1  -9   15.35    0.94
  -3  -1  -9   14.83    1.00
  -3  -1  -9   14.72    0.94
   3   1   9   15.10    0.96
   3   1   9   14.89    0.90
   3   1   9   14.90    0.97
   3   1   9   15.01    0.91
   3   1   9   15.64    0.91
  -3   1  -9   14.63    0.94
  -3   1  -9   14.94    1.02
   3   1   9   16.32    1.03
  -3   1  -9   15.92    0.98
  -3   1  -9   18.23    1.24
  -3   1  -9   14.54    0.95
  -3   1  -9   15.33    0.96
  -4  -1  -9   30.16    1.65
   4  -1   9   29.56    1.70
   4  -1   9   27.64    1.63
   4  -1   9   27.64    1.71
  -4  -1  -9   29.25    1.65
   4  -1   9   28.37    1.73
  -4  -1  -9   27.80    1.66
  -4   1  -9   28.81    1.68
   4   1   9   29.13    1.60
  -4   1  -9   28.28    1.62
   4   1   9   29.02    1.61
   4   1   9   28.73    1.61
  -4   1  -9   29.79    1.65
   4   1   9   27.73    1.63
   4   1   9   27.61    1.71
   5  -1   9    1.06    0.18
   5  -1   9    1.10    0.26
  -5  -1  -9    1.16    0.22
  -5  -1  -9    1.47    0.20
   5   1   9    1.09    0.15
   5   1   9    1.27    0.22
  -5   1  -9    1.23    0.20
   5   1   9    1.00    0.26
  -5   1  -9    1.20    0.22
  -5   1  -9    1.31    0.23
  -5  -2   9    0.76    0.14
   5  -2  -9    0.97    0.15
   5  -2  -9    1.14    0.16
  -5   2   9    0.98    0.17
  -5   2   9    1.02    0.18
   5   2  -9    0.92    0.10
   5   2  -9    1.01    0.19
  -4  -2   9   13.09    0.83
   4  -2  -9   12.71    0.84
  -4  -2   9   12.35    0.80
  -4  -2   9   13.45    0.81
   4  -2  -9   12.95    0.82
   4  -2  -9   15.70    0.84
   4  -2  -9   14.05    0.79
  -4  -2   9   13.08    0.79
   4   2  -9   14.63    0.82
  -4   2   9   14.44    0.90
   4   2  -9   14.40    0.83
  -4   2   9   14.70    0.84
   4   2  -9   15.13    0.89
  -4   2   9   14.22    0.86
   4   2  -9   13.60    0.83
  -4   2   9   14.29    0.89
   4   2  -9   13.98    0.85
  -3  -2   9   15.07    1.48
  -3  -2   9   18.14    1.01
  -3  -2   9   17.39    1.02
   3  -2  -9   16.36    0.99
   3  -2  -9   14.83    1.15
  -3  -2   9   16.20    1.03
  -3  -2   9   16.51    1.01
   3  -2  -9   18.77    1.04
   3   2  -9   17.86    1.04
  -3   2   9   18.91    1.03
  -3   2   9   16.93    1.14
  -3   2   9   16.55    1.11
  -3   2   9   20.56    1.14
  -3   2   9   19.26    1.06
   3   2  -9   17.88    1.07
   3   2  -9   17.44    1.03
   3   2  -9   19.07    1.11
   3   2  -9   16.58    1.15
   3   2  -9   17.39    1.03
  -2  -2   9    5.98    0.48
  -2  -2   9    5.63    0.57
   2  -2  -9    5.47    0.43
   2  -2  -9    5.87    0.48
  -2  -2   9    6.63    0.45
   2  -2  -9    5.58    0.66
   2  -2  -9    5.74    0.50
  -2  -2   9    5.21    0.46
  -2  -2   9    5.28    0.45
   2  -2  -9    5.54    0.44
  -2  -2   9    5.08    0.78
  -2  -2   9    5.80    0.45
  -2   2   9    6.29    0.55
   2   2  -9    4.91    0.71
   2   2  -9    5.53    0.37
  -2   2   9    5.29    0.47
   2   2  -9    5.88    0.43
   2   2  -9    6.20    0.41
  -2   2   9    5.78    0.40
   2   2  -9    6.08    0.52
  -2   2   9    5.67    0.43
  -2   2   9    5.23    0.60
  -2   2   9    5.77    0.39
   2   2  -9    6.22    0.51
  -2   2   9    5.67    0.51
  -1  -2   9   51.51    2.76
  -1  -2   9   50.15    2.76
   1  -2  -9   51.28    2.83
  -1  -2   9   49.37    2.75
   1  -2  -9   46.90    2.77
   1  -2  -9   49.71    2.78
  -1  -2   9   48.30    2.83
   1  -2  -9   49.91    2.91
  -1  -2   9   48.52    2.72
  -1  -2   9   49.11    2.88
  -1  -2   9   45.26    2.76
   1   2  -9   52.28    3.12
  -1   2   9   54.03    2.92
  -1   2   9   52.13    2.90
  -1   2   9   52.58    2.90
   1   2  -9   51.58    2.94
  -1   2   9   53.96    2.90
   1   2  -9   54.72    2.97
  -1   2   9   50.74    2.94
   1   2  -9   53.66    2.91
   1   2  -9   54.45    2.98
   1   2  -9   53.21    2.91
  -1   2   9   51.64    3.02
   1   2  -9   52.34    2.90
   0  -2   9   50.22    3.07
   0  -2  -9   56.21    3.02
   0  -2   9   53.87    3.10
   0  -2  -9   55.92    3.17
   0  -2  -9   53.47    2.99
   0  -2   9   53.56    3.04
   0  -2  -9   54.57    3.00
   0  -2  -9   54.38    3.05
   0   2   9   59.87    3.26
   0   2   9   55.88    3.14
   0   2   9   57.81    3.17
   0   2  -9   56.20    3.15
   0   2   9   63.89    3.25
   0   2  -9   56.09    3.19
   0   2   9   58.82    3.18
   0   2  -9   57.05    3.17
   0   2   9   54.56    3.14
   0   2  -9   52.46    3.32
   0   2   9   58.45    3.15
   0   2  -9   57.59    3.15
   0   2  -9   57.65    3.15
  -1  -2  -9    6.59    0.50
   1  -2   9    6.70    0.59
  -1  -2  -9    6.87    0.58
  -1  -2  -9    7.99    0.54
  -1  -2  -9    7.27    0.69
   1  -2   9    6.94    0.53
  -1  -2  -9    7.02    0.52
   1  -2   9    6.68    0.66
   1  -2   9    6.75    0.57
   1  -2   9    7.59    0.56
   1  -2   9    7.21    0.66
  -1   2  -9    5.91    0.75
  -1   2  -9    7.73    0.55
  -1   2  -9    7.15    0.49
  -1   2  -9    7.49    0.59
   1   2   9    7.68    0.71
   1   2   9    7.58    0.47
  -1   2  -9    7.95    0.49
  -1   2  -9    7.88    0.49
   1   2   9    7.30    0.55
  -1   2  -9    6.95    0.82
  -1   2  -9    7.33    0.55
  -1   2  -9    7.33    0.50
   1   2   9    8.36    0.60
   1   2   9    7.99    0.50
  -2  -2  -9   23.85    1.46
   2  -2   9   25.57    1.56
   2  -2   9   25.57    1.50
   2  -2   9   24.66    1.57
   2  -2   9   24.72    1.47
  -2  -2  -9   25.10    1.45
  -2  -2  -9   26.52    1.65
   2  -2   9   24.33    1.52
  -2  -2  -9   25.33    1.54
  -2  -2  -9   24.97    1.46
  -2   2  -9   27.03    1.51
  -2   2  -9   27.98    1.56
   2   2   9   26.90    1.54
  -2   2  -9   25.65    1.59
   2   2   9   29.37    1.62
   2   2   9   23.12    1.54
   2   2   9   26.72    1.48
  -2   2  -9   26.88    1.48
  -2   2  -9   23.34    1.62
  -2   2  -9   26.38    1.53
  -3  -2  -9   37.13    2.32
   3  -2   9   41.68    2.37
   3  -2   9   45.84    2.42
  -3  -2  -9   34.44    2.35
  -3  -2  -9   40.46    2.34
   3  -2   9   40.61    2.32
  -3  -2  -9   42.93    2.32
  -3   2  -9   36.16    2.22
   3   2   9   38.99    2.13
   3   2   9   42.77    2.29
  -3   2  -9   41.06    2.16
   3   2   9   40.12    2.14
  -3   2  -9   31.35    2.21
  -4  -2  -9   22.79    1.34
   4  -2   9   23.84    1.38
   4  -2   9   21.96    1.31
  -4  -2  -9   24.51    1.32
  -4  -2  -9   22.71    1.33
   4  -2   9   22.48    1.38
  -4  -2  -9   23.89    1.32
   4  -2   9   21.25    1.36
  -4   2  -9   23.29    1.29
   4   2   9   21.91    1.29
  -4   2  -9   22.35    1.36
   4   2   9   21.93    1.32
   4   2   9   23.89    1.28
  -4   2  -9   23.42    1.32
  -4   2  -9   21.41    1.30
   4   2   9   24.33    1.29
  -5  -2  -9    2.44    0.21
   5   2   9    2.85    0.21
  -5   2  -9    3.50    0.29
   5   2   9    3.13    0.32
   4  -3  -9   10.40    0.59
   4  -3  -9   10.12    0.60
  -4  -3   9    9.25    0.59
  -4  -3   9    9.34    0.60
  -4  -3   9    9.75    0.62
   4   3  -9    9.82    0.67
   4   3  -9    8.95    0.68
   4   3  -9   10.69    0.60
  -4   3   9   10.68    0.61
   4   3  -9   10.12    0.61
  -4   3   9   11.68    0.69
   3  -3  -9    1.69    0.24
   3  -3  -9    1.67    0.23
  -3  -3   9    1.28    0.25
  -3  -3   9    1.85    0.32
  -3  -3   9    1.52    0.22
  -3  -3   9    1.43    0.24
  -3   3   9    1.79    0.23
   3   3  -9    1.83    0.20
  -3   3   9    2.09    0.36
   3   3  -9    1.39    0.20
   3   3  -9    1.37    0.22
  -3   3   9    1.64    0.18
  -3   3   9    2.16    0.33
  -3   3   9    1.82    0.44
   3   3  -9    1.13    0.27
  -3   3   9    2.04    0.27
   3   3  -9    1.80    0.20
  -2  -3   9   45.66    2.63
   2  -3  -9   47.68    2.63
  -2  -3   9   50.88    2.69
   2  -3  -9   43.27    2.78
   2  -3  -9   46.31    2.62
  -2  -3   9   48.81    2.64
   2   3  -9   49.25    2.71
   2   3  -9   49.96    2.80
   2   3  -9   51.05    2.71
   2   3  -9   46.95    2.70
  -2   3   9   50.70    2.70
  -2   3   9   46.05    2.76
  -2   3   9   48.47    2.70
  -2   3   9   50.86    2.72
   1  -3  -9   18.82    1.04
   1  -3  -9   17.00    1.03
  -1  -3   9   16.51    1.16
   1  -3  -9   15.61    1.09
  -1  -3   9   17.55    1.06
  -1  -3   9   17.02    1.02
   1  -3  -9   18.20    1.23
   1  -3  -9   18.37    1.03
  -1  -3   9   17.69    1.05
  -1  -3   9   16.68    1.05
   1   3  -9   19.19    1.06
  -1   3   9   18.22    1.06
  -1   3   9   18.73    1.05
   1   3  -9   18.96    1.06
  -1   3   9   17.15    1.33
   1   3  -9   17.02    1.53
   1   3  -9   18.10    1.10
  -1   3   9   18.31    1.08
   1   3  -9   19.60    1.07
   0  -3  -9    0.48    0.15
   0  -3  -9    0.21    0.17
   0  -3  -9    0.65    0.17
   0  -3   9    0.63    0.26
   0  -3   9    0.87    0.30
   0  -3  -9    1.04    0.32
   0  -3   9    0.67    0.29
   0  -3  -9    0.40    0.18
   0  -3   9    1.09    0.22
   0  -3   9    0.95    0.18
   0  -3  -9    0.66    0.23
   0   3   9    1.24    0.16
   0   3  -9    1.12    0.17
   0   3  -9    0.95    0.38
   0   3   9    0.79    0.19
   0   3   9    1.07    0.15
   0   3   9    0.83    0.15
   0   3  -9    0.82    0.15
   0   3   9    0.96    0.27
   0   3   9    0.94    0.32
   0   3   9    0.97    0.21
   0   3  -9    0.62    0.20
   0   3  -9    1.13    0.35
   0   3  -9    0.87    0.16
   1  -3   9   33.95    2.06
  -1  -3  -9   35.16    2.00
   1  -3   9   35.38    2.13
   1  -3   9   36.20    2.00
   1  -3   9   35.19    2.10
  -1  -3  -9   38.37    2.20
  -1  -3  -9   36.92    2.01
  -1  -3  -9   33.24    2.07
   1  -3   9   35.58    2.11
  -1  -3  -9   36.67    2.03
  -1   3  -9   39.61    2.22
  -1   3  -9   40.80    2.64
   1   3   9   39.21    2.16
  -1   3  -9   40.03    2.17
  -1   3  -9   37.80    2.17
  -1   3  -9   37.71    2.21
   1   3   9   40.33    2.17
   1   3   9   40.75    2.42
   1   3   9   35.79    2.19
  -1   3  -9   39.36    2.17
  -2  -3  -9    1.76    0.42
   2  -3   9    1.20    0.25
  -2  -3  -9    1.84    0.30
  -2  -3  -9    1.83    0.30
  -2  -3  -9    2.01    0.40
   2  -3   9    1.44    0.32
   2  -3   9    1.45    0.45
   2  -3   9    1.85    0.34
  -2  -3  -9    1.22    0.25
  -2   3  -9    1.72    0.27
  -2   3  -9    2.20    0.25
  -2   3  -9    1.67    0.22
   2   3   9    1.49    0.22
  -2   3  -9    1.95    0.28
   2   3   9    2.17    0.20
   2   3   9    1.92    0.33
  -2   3  -9    1.07    0.37
   3  -3   9    9.30    0.66
  -3  -3  -9    8.66    0.64
   3  -3   9    9.75    0.69
  -3  -3  -9    9.74    0.62
  -3  -3  -9    9.42    0.66
  -3  -3  -9    9.55    0.61
  -3   3  -9    8.84    0.60
   3   3   9    9.59    0.72
   3   3   9    9.04    0.75
  -3   3  -9    9.69    0.65
   3   3   9   10.31    0.59
  -3   3  -9    9.37    0.56
   3   3   9    9.88    0.59
  -3   3  -9    9.82    0.62
  -3   3  -9    8.93    0.88
   3   3   9    9.62    0.58
   4  -3   9    5.16    0.47
   4  -3   9    4.52    0.39
  -4  -3  -9    4.96    0.37
  -4  -3  -9    5.21    0.37
  -4   3  -9    4.73    0.55
   4   3   9    4.57    0.34
  -4   3  -9    5.60    0.37
  -4   3  -9    4.38    0.35
   3  -4  -9   10.13    0.62
   3  -4  -9   10.49    0.63
  -3  -4   9   10.35    0.63
   3  -4  -9   11.24    0.62
  -3  -4   9   10.33    0.64
  -3   4   9   12.24    0.69
   3   4  -9   11.60    0.70
  -3   4   9   12.13    0.75
  -3   4   9   12.51    0.71
   3   4  -9   12.45    0.71
  -2  -4   9    4.69    0.34
  -2  -4   9    4.22    0.32
   2  -4  -9    4.43    0.31
  -2  -4   9    4.22    0.35
   2  -4  -9    3.53    0.46
   2  -4  -9    4.15    0.32
   2  -4  -9    4.31    0.33
  -2  -4   9    3.75    0.41
   2   4  -9    5.08    0.35
   2   4  -9    4.47    0.65
  -2   4   9    5.68    0.38
  -2   4   9    5.08    0.34
  -2   4   9    4.96    0.32
   2   4  -9    4.49    0.34
   2   4  -9    4.79    0.35
   1  -4  -9   26.49    1.52
  -1  -4   9   23.94    1.34
   1  -4  -9   21.69    1.34
  -1  -4   9   22.29    1.45
   1  -4  -9   24.30    1.36
   1  -4  -9   22.90    1.34
  -1  -4   9   24.86    1.37
   1  -4  -9   23.22    1.33
  -1  -4   9   23.04    1.44
  -1   4   9   22.40    1.54
  -1   4   9   25.75    1.46
  -1   4   9   27.85    1.45
   1   4  -9   24.50    1.51
  -1   4   9   27.47    1.48
   1   4  -9   26.97    1.47
   1   4  -9   27.39    1.47
   0  -4   9   13.18    1.12
   0  -4  -9   15.07    0.95
   0  -4   9   14.64    0.99
   0  -4   9   15.03    0.97
   0  -4   9   15.16    0.87
   0  -4  -9   15.45    0.87
   0  -4  -9   14.81    0.89
   0  -4   9   13.74    0.88
   0  -4  -9   16.12    1.05
   0  -4   9   12.70    0.87
   0   4  -9   16.34    0.96
   0   4   9   17.48    0.96
   0   4   9   18.49    0.97
   0   4  -9   16.70    0.97
   0   4  -9   16.53    1.01
   0   4  -9   14.91    1.01
   0   4   9   17.42    0.96
   0   4  -9   16.31    0.97
   0   4   9   16.28    1.02
   0   4   9   16.32    1.06
  -1  -4  -9    8.66    0.62
  -1  -4  -9    7.55    0.55
   1  -4   9    8.82    0.65
   1  -4   9    8.19    0.65
  -1  -4  -9    8.50    0.54
   1  -4   9    8.64    0.54
   1  -4   9    7.48    0.56
  -1  -4  -9    8.99    0.70
  -1   4  -9    9.47    0.56
  -1   4  -9    8.38    0.56
  -1   4  -9    8.71    0.61
  -1   4  -9    8.92    0.56
   1   4   9    8.32    0.66
   1   4   9    9.59    0.57
  -1   4  -9    8.60    0.63
   1   4   9   10.13    0.56
   2  -4   9   18.27    1.14
   2  -4   9   18.18    1.10
  -2  -4  -9   19.30    1.21
  -2  -4  -9   17.95    1.07
  -2  -4  -9   18.56    1.12
  -2  -4  -9   19.99    1.10
   2   4   9   21.75    1.14
   2   4   9   19.36    1.13
  -2   4  -9   20.62    1.12
  -2   4  -9   20.20    1.13
  -2   4  -9   19.01    1.16
  -2   4  -9   18.64    1.15
  -3  -4  -9   11.63    0.68
   3  -4   9   11.45    0.72
   3  -4   9   11.45    0.70
  -3  -4  -9   11.89    0.71
  -3  -4  -9   11.43    0.68
  -3   4  -9   13.05    0.73
   3   4   9   11.89    0.72
   3   4   9   11.62    0.71
  -3   4  -9   12.13    0.72
  -2  -5   9    0.20    0.11
  -2  -5   9    0.25    0.16
   2  -5  -9    0.11    0.07
  -2  -5   9    0.16    0.10
  -2   5   9    0.02    0.14
  -2   5   9    0.07    0.08
   1  -5  -9    2.92    0.40
   1  -5  -9    2.18    0.22
  -1  -5   9    2.04    0.26
   1  -5  -9    2.36    0.24
  -1  -5   9    2.31    0.26
  -1  -5   9    2.89    0.25
  -1   5   9    2.46    0.23
  -1   5   9    3.23    0.23
   1   5  -9    2.92    0.23
   1   5  -9    2.33    0.24
  -1   5   9    2.75    0.35
   0  -5  -9    8.48    0.60
   0  -5   9    7.52    0.53
   0  -5  -9    7.49    0.50
   0  -5   9    8.06    0.49
   0  -5  -9    8.98    0.51
   0  -5   9    7.46    0.52
   0   5  -9    8.07    0.51
   0   5  -9    8.05    0.50
   0   5   9    9.25    0.53
   1  -5   9    2.76    0.44
   1  -5   9    3.11    0.31
  -1  -5  -9    3.12    0.36
  -1  -5  -9    3.30    0.31
  -1  -5  -9    3.00    0.25
  -1   5  -9    3.00    0.22
  -1   5  -9    3.61    0.34
   1   5   9    3.70    0.41
  -1   5  -9    3.25    0.26
   1   5   9    3.60    0.30
  -2  -5  -9    0.96    0.15
   2  -5   9    0.49    0.18
  -2  -5  -9    0.65    0.10
  -2   5  -9    0.71    0.13
  -2   5  -9    1.35    0.23
  -2   5  -9    0.78    0.10
  -5   0  10    7.92    0.50
   5   0 -10    8.40    0.48
  -5   0  10    8.06    0.49
  -5   0  10    7.55    0.48
   5   0 -10    8.52    0.51
   4   0 -10    4.69    0.42
  -4   0  10    5.16    0.38
   4   0 -10    5.10    0.34
  -4   0  10    4.61    0.52
  -4   0  10    4.74    0.39
   4   0 -10    5.16    0.37
   4   0 -10    5.48    0.42
  -3   0  10    3.86    0.36
  -3   0  10    3.68    0.45
  -3   0  10    3.78    0.93
   3   0 -10    3.53    0.33
   3   0 -10    3.98    0.29
   3   0 -10    2.91    0.36
   3   0 -10    3.61    0.37
  -3   0  10    3.66    0.37
   3   0 -10    3.08    0.56
   2   0 -10   44.45    2.70
   2   0 -10   49.81    2.65
  -2   0  10   46.94    2.67
   2   0 -10   50.16    2.61
  -2   0  10   48.63    2.73
   2   0 -10   48.46    2.70
   2   0 -10   43.55    2.90
  -2   0  10   50.26    2.69
   2   0 -10   49.84    2.70
   2   0 -10   45.37    2.64
  -2   0  10   46.08    2.64
   1   0 -10    3.32    0.44
   1   0 -10    3.52    0.33
   1   0 -10    2.51    0.33
   1   0 -10    3.32    0.39
  -1   0  10    2.83    0.35
  -1   0  10    3.64    0.36
  -1   0  10    3.13    0.37
   1   0 -10    3.24    0.42
   1   0 -10    3.04    0.28
   1   0 -10    3.66    0.39
  -1   0  10    3.62    0.44
   0   0  10   10.51    0.73
   0   0 -10   10.21    0.65
   0   0  10   10.16    0.75
   0   0  10   10.13    0.64
   0   0 -10   10.22    0.71
   0   0  10   10.20    0.71
   0   0 -10    9.77    0.71
   0   0 -10   10.68    0.69
   0   0  10    9.83    0.66
   1   0  10   46.33    2.67
   1   0  10   50.67    2.67
  -1   0 -10   48.03    2.70
  -1   0 -10   49.98    2.70
   1   0  10   46.17    2.77
  -1   0 -10   49.16    2.75
   1   0  10   50.32    2.74
  -1   0 -10   44.76    2.75
   1   0  10   51.08    2.78
  -1   0 -10   50.96    2.73
   1   0  10   50.47    2.78
   1   0  10   41.13    2.68
   1   0  10   51.59    2.72
   1   0  10   48.12    2.67
  -2   0 -10   66.79    3.82
  -2   0 -10   68.61    3.77
  -2   0 -10   68.89    3.77
   2   0  10   70.53    3.85
   2   0  10   72.21    3.74
  -2   0 -10   68.00    3.80
   2   0  10   73.40    3.82
  -2   0 -10   67.63    3.83
   2   0  10   59.96    3.84
   2   0  10   64.65    3.74
   2   0  10   71.37    3.79
  -3   0 -10   -0.21    0.32
   3   0  10    0.06    0.21
   3   0  10   -0.29    0.32
  -3   0 -10    0.06    0.17
   3   0  10   -0.02    0.22
  -3   0 -10    0.26    0.20
  -3   0 -10   -0.07    0.17
   3   0  10   -0.04    0.15
   3   0  10    0.18    0.17
   3   0  10   -0.01    0.17
  -4   0 -10    0.21    0.15
   4   0  10    0.33    0.20
  -4   0 -10    0.25    0.16
   4   0  10    0.35    0.14
   4   0  10    0.24    0.10
   4   0  10    0.27    0.26
   5   0  10   21.05    1.18
  -5   0 -10   19.91    1.15
   5   0  10   21.21    1.15
  -5   0 -10   20.43    1.15
  -5  -1  10    2.67    0.24
  -5  -1  10    2.57    0.22
  -5   1  10    2.57    0.22
   5   1 -10    2.59    0.20
  -5   1  10    2.69    0.25
   5   1 -10    2.91    0.24
  -4  -1  10    5.28    0.40
   4  -1 -10    5.49    0.43
   4  -1 -10    5.02    0.42
   4  -1 -10    5.68    0.39
  -4  -1  10    5.62    0.39
   4  -1 -10    5.57    0.38
  -4  -1  10    5.49    0.42
  -4   1  10    5.19    0.43
   4   1 -10    5.66    0.39
   4   1 -10    5.87    0.44
  -4   1  10    5.48    0.49
   4   1 -10    6.49    0.52
   4   1 -10    5.50    0.36
  -4   1  10    6.01    0.42
  -4   1  10    5.25    0.41
  -3  -1  10   31.88    1.96
  -3  -1  10   36.74    1.96
   3  -1 -10   37.11    2.11
   3  -1 -10   31.74    2.03
   3   1 -10   35.10    2.03
   3   1 -10   37.51    2.03
  -3   1  10   34.77    2.12
   3   1 -10   35.02    2.15
   3   1 -10   35.29    2.07
   3   1 -10   40.76    2.04
  -3   1  10   38.41    2.20
   2  -1 -10    0.23    0.34
   2  -1 -10    1.04    0.18
  -2  -1  10    0.44    0.23
   2  -1 -10    0.70    0.21
  -2  -1  10    0.63    0.25
   2  -1 -10    0.41    0.62
  -2  -1  10    0.59    0.39
  -2  -1  10    0.64    0.18
   2  -1 -10    0.61    0.19
   2  -1 -10    0.71    0.21
  -2   1  10    1.03    0.22
  -2   1  10    0.55    0.36
   2   1 -10    0.83    0.15
  -2   1  10    1.19    0.27
  -2   1  10    0.89    0.25
   2   1 -10    0.97    0.31
  -2   1  10    0.96    0.19
  -2   1  10    0.61    0.17
   2   1 -10    0.83    0.14
   2   1 -10    0.81    0.17
  -2   1  10    0.82    0.23
   2   1 -10    0.95    0.23
   2   1 -10    0.75    0.16
   2   1 -10    0.72    0.43
   2   1 -10    0.47    0.42
   1  -1 -10    2.66    0.32
  -1  -1  10    2.78    0.33
   1  -1 -10    2.57    0.34
  -1  -1  10    2.79    0.40
   1  -1 -10    2.34    0.31
  -1  -1  10    2.64    0.39
   1  -1 -10    2.65    0.36
  -1  -1  10    2.71    0.38
  -1   1  10    2.79    0.31
   1   1 -10    2.90    0.39
  -1   1  10    2.63    0.27
   1   1 -10    2.84    0.26
  -1   1  10    2.85    0.40
   1   1 -10    2.46    0.25
   1   1 -10    2.90    0.37
  -1   1  10    2.19    0.46
   1   1 -10    2.82    0.30
  -1   1  10    2.63    0.29
   1   1 -10    2.87    0.26
  -1   1  10    2.85    0.40
  -1   1  10    2.97    0.28
  -1   1  10    2.77    0.32
   1   1 -10    3.02    0.59
   0  -1  10   56.58    3.22
   0  -1 -10   61.86    3.21
   0  -1  10   59.65    3.24
   0  -1 -10   56.66    3.16
   0  -1 -10   59.77    3.23
   0  -1 -10   57.02    3.16
   0  -1  10   51.83    3.37
   0  -1 -10   51.89    3.26
   0  -1  10   59.28    3.17
   0  -1 -10   57.08    3.19
   0   1  10   62.63    3.34
   0   1  10   57.25    3.35
   0   1  10   60.03    3.35
   0   1  10   57.99    3.27
   0   1 -10   55.58    3.33
   0   1  10   58.36    3.24
   0   1 -10   61.25    3.24
   0   1 -10   58.53    3.32
   0   1  10   61.16    3.25
   0   1  10   59.25    3.24
   0   1 -10   56.27    3.24
   0   1 -10   60.91    3.24
   0   1  10   59.99    3.27
   0   1 -10   59.25    3.27
   0   1 -10   59.40    3.28
   0   1 -10   59.51    3.30
   1  -1  10   40.92    2.63
   1  -1  10   47.88    2.70
   1  -1  10   49.21    2.64
   1  -1  10   50.41    2.68
  -1  -1 -10   47.52    2.65
   1  -1  10   46.41    2.69
  -1  -1 -10   49.29    2.70
  -1  -1 -10   46.31    2.66
   1  -1  10   45.60    2.70
   1   1  10   55.74    2.85
   1   1  10   54.70    2.92
  -1   1 -10   53.52    2.88
   1   1  10   51.61    2.82
  -1   1 -10   51.29    2.81
  -1   1 -10   45.62    2.90
  -1   1 -10   52.36    2.86
  -1   1 -10   52.43    2.85
  -1   1 -10   48.03    2.90
   1   1  10   50.61    2.91
   1   1  10   49.76    2.82
   1   1  10   49.74    2.89
   2  -1  10   12.97    0.87
  -2  -1 -10   11.82    0.78
  -2  -1 -10   12.23    0.78
   2  -1  10   12.36    0.80
   2  -1  10   11.55    0.70
   2  -1  10   11.52    0.83
  -2  -1 -10   10.83    0.76
  -2  -1 -10   11.54    0.82
   2  -1  10   11.23    0.76
   2  -1  10   10.34    0.91
  -2   1 -10   12.71    0.76
   2   1  10   12.76    0.89
  -2   1 -10   11.76    0.85
   2   1  10   11.61    0.87
  -2   1 -10   11.73    0.86
  -2   1 -10   11.02    0.86
   2   1  10   12.58    0.73
   2   1  10   12.41    0.73
   2   1  10   11.93    0.73
  -2   1 -10   11.19    0.76
  -2   1 -10   12.47    0.80
   2   1  10   11.86    0.77
   2   1  10   12.78    0.85
   3  -1  10   19.33    1.29
   3  -1  10   22.64    1.27
   3  -1  10   20.68    1.29
  -3  -1 -10   22.31    1.26
  -3  -1 -10   16.88    1.36
  -3   1 -10   22.45    1.29
   3   1  10   23.22    1.42
  -3   1 -10   24.44    1.31
   3   1  10   21.78    1.37
   3   1  10   22.92    1.27
   3   1  10   23.59    1.27
   3   1  10   18.85    1.36
  -3   1 -10   20.81    1.47
   4  -1  10   14.78    1.03
   4  -1  10   16.00    0.90
   4  -1  10   14.42    0.94
   4  -1  10   15.08    0.95
  -4  -1 -10   15.07    0.89
  -4  -1 -10   14.96    0.89
   4   1  10   14.37    0.87
  -4   1 -10   16.35    0.92
  -4   1 -10   14.93    0.94
   4   1  10   15.74    0.91
  -5  -1 -10    0.46    0.13
  -5   1 -10    0.23    0.11
   5   1  10    0.30    0.19
   4  -2 -10   26.98    1.49
   4  -2 -10   26.10    1.47
  -4  -2  10   26.63    1.48
  -4  -2  10   24.10    1.49
   4  -2 -10   27.97    1.60
  -4   2  10   26.67    1.54
   4   2 -10   27.36    1.52
   4   2 -10   28.06    1.51
   4   2 -10   27.90    1.56
  -4   2  10   25.92    1.56
   4   2 -10   26.91    1.53
  -4   2  10   29.36    1.60
  -4   2  10   27.36    1.52
   3  -2 -10    0.48    0.20
  -3  -2  10    0.16    0.15
  -3  -2  10    0.40    0.13
  -3  -2  10    0.28    0.16
  -3  -2  10    0.53    0.26
   3  -2 -10    0.23    0.14
   3  -2 -10    0.34    0.20
   3  -2 -10    0.30    0.14
  -3  -2  10    0.44    0.15
  -3   2  10    0.51    0.18
  -3   2  10    0.19    0.19
  -3   2  10    0.58    0.14
   3   2 -10    0.42    0.15
  -3   2  10    0.10    0.15
  -3   2  10    0.83    0.47
   3   2 -10    0.45    0.12
   3   2 -10    0.76    0.52
  -3   2  10    0.92    0.23
   3   2 -10    0.66    0.21
   3   2 -10    0.20    0.15
  -2  -2  10    1.32    0.23
  -2  -2  10    1.18    0.25
  -2  -2  10    1.19    0.21
   2  -2 -10    1.39    0.26
   2  -2 -10    1.00    0.23
  -2  -2  10    1.04    0.29
   2  -2 -10    1.27    0.21
  -2  -2  10    1.41    0.25
  -2   2  10    1.14    0.26
  -2   2  10    1.35    0.29
  -2   2  10    1.49    0.25
   2   2 -10    1.18    0.20
   2   2 -10    1.01    0.19
  -2   2  10    1.28    0.21
   2   2 -10    1.47    0.19
   2   2 -10    1.93    0.35
   2   2 -10    1.25    0.20
  -2   2  10    1.03    0.49
   2   2 -10    2.01    0.34
  -2   2  10    1.02    0.20
  -1  -2  10   29.18    1.93
  -1  -2  10   28.28    1.70
  -1  -2  10   30.19    1.72
   1  -2 -10   30.37    1.70
   1  -2 -10   28.27    1.77
   1  -2 -10   29.77    1.68
  -1  -2  10   31.33    1.79
   1  -2 -10   28.38    1.84
   1   2 -10   31.20    1.76
  -1   2  10   30.25    1.80
   1   2 -10   32.63    1.84
   1   2 -10   32.92    1.75
  -1   2  10   28.70    1.90
  -1   2  10   31.14    1.75
  -1   2  10   31.59    1.78
  -1   2  10   35.71    1.87
   1   2 -10   29.05    2.01
   1   2 -10   30.18    1.83
  -1   2  10   32.81    1.75
   1   2 -10   31.69    1.79
  -1   2  10   30.35    1.75
   1   2 -10   31.46    1.75
   0  -2 -10   96.42    5.29
   0  -2  10   95.88    5.37
   0  -2  10   92.93    5.38
   0  -2 -10   99.94    5.46
   0  -2 -10   98.49    5.35
   0  -2 -10  101.90    5.32
   0  -2  10   94.27    5.34
   0  -2 -10   93.74    5.29
   0   2  10  107.09    5.57
   0   2  10   99.54    5.59
   0   2 -10  101.33    5.59
   0   2 -10  102.14    5.57
   0   2  10  101.14    5.57
   0   2 -10  103.52    5.57
   0   2  10  113.80    5.66
   0   2 -10   96.81    5.63
   0   2 -10  101.43    5.79
   0   2  10  101.79    5.69
   0   2  10  103.57    5.61
   0   2 -10   96.56    5.60
  -1  -2 -10   12.26    0.93
  -1  -2 -10   11.27    0.74
  -1  -2 -10   10.62    0.73
   1  -2  10   10.98    0.79
   1  -2  10   10.98    0.84
   1  -2  10   12.03    0.79
   1  -2  10   11.35    0.78
   1  -2  10   11.32    0.84
  -1  -2 -10   11.13    0.80
  -1  -2 -10   11.90    0.74
   1   2  10   13.75    0.74
   1   2  10   11.62    0.92
   1   2  10   13.16    0.77
   1   2  10   11.95    0.88
   1   2  10   12.73    0.74
  -1   2 -10   11.60    0.74
  -1   2 -10   11.42    0.74
   1   2  10   12.00    0.72
  -1   2 -10   10.93    0.95
  -1   2 -10   12.67    0.79
  -1   2 -10   12.55    0.72
  -1   2 -10   11.62    0.89
  -1   2 -10   12.13    0.75
  -1   2 -10   11.76    0.78
  -2  -2 -10    8.08    0.61
  -2  -2 -10    9.13    0.67
   2  -2  10    8.74    0.66
   2  -2  10    7.06    0.83
  -2  -2 -10    8.81    0.60
  -2  -2 -10    9.05    0.66
   2  -2  10    9.58    0.66
   2  -2  10    9.36    0.74
   2  -2  10    8.70    0.68
   2   2  10    9.35    0.57
  -2   2 -10    9.99    0.89
  -2   2 -10    8.48    0.58
  -2   2 -10    8.85    0.61
  -2   2 -10    8.89    0.63
   2   2  10    9.76    0.64
  -2   2 -10    9.13    0.62
   2   2  10    9.50    0.58
  -3  -2 -10   13.32    0.82
   3  -2  10   12.22    0.88
  -3  -2 -10   12.84    0.85
  -3  -2 -10   12.62    0.81
  -3  -2 -10   12.52    0.77
   3  -2  10   12.59    0.86
   3  -2  10   13.14    0.79
  -3  -2 -10   13.65    0.83
  -3  -2 -10   12.81    0.78
   3  -2  10   11.47    0.83
   3   2  10   13.68    0.86
   3   2  10   14.42    0.81
   3   2  10   13.84    0.81
  -3   2 -10   12.95    0.83
  -3   2 -10   13.92    0.86
  -3   2 -10   13.37    0.83
   3   2  10   14.33    0.82
   3   2  10   14.27    0.90
  -3   2 -10   13.52    0.94
   4  -2  10   11.85    0.74
   4  -2  10    9.90    0.71
   4  -2  10   12.10    0.75
  -4  -2 -10   10.89    0.68
   4  -2  10   11.47    0.69
  -4   2 -10   10.18    0.74
   4   2  10   11.58    0.66
  -4   2 -10   10.59    0.68
  -4   2 -10   12.09    0.71
   4   2  10   11.44    0.68
  -4   2 -10   11.65    0.75
   4   2  10   13.44    0.82
   4  -3 -10    3.96    0.30
   4  -3 -10    4.58    0.29
   4  -3 -10    4.62    0.30
  -4  -3  10    4.58    0.30
  -4   3  10    4.96    0.38
   4   3 -10    5.11    0.30
  -4   3  10    4.77    0.31
  -3  -3  10    4.00    0.32
   3  -3 -10    3.52    0.29
   3  -3 -10    4.46    0.32
  -3  -3  10    3.90    0.32
  -3  -3  10    3.91    0.41
   3   3 -10    4.62    0.40
   3   3 -10    4.36    0.35
   3   3 -10    4.68    0.32
  -3   3  10    4.97    0.33
  -3   3  10    4.69    0.31
  -3   3  10    5.42    0.42
   3   3 -10    4.85    0.33
  -2  -3  10    7.59    0.56
  -2  -3  10    7.31    0.66
  -2  -3  10    8.61    0.59
  -2  -3  10    9.82    0.57
   2  -3 -10    9.54    0.57
   2  -3 -10    8.42    0.64
   2  -3 -10    8.57    0.56
  -2  -3  10    9.56    0.58
   2   3 -10    9.37    0.59
  -2   3  10   10.48    0.61
   2   3 -10    9.52    0.63
  -2   3  10    9.62    0.58
  -2   3  10    7.44    0.92
   2   3 -10    9.96    0.59
  -2   3  10    9.54    0.60
  -2   3  10   10.05    0.59
  -1  -3  10    3.49    0.68
  -1  -3  10    1.85    0.35
   1  -3 -10    2.30    0.58
  -1  -3  10    2.43    0.37
  -1  -3  10    2.73    0.30
   1  -3 -10    3.02    0.34
  -1   3  10    3.10    0.26
   1   3 -10    2.93    0.26
   1   3 -10    3.08    0.45
  -1   3  10    2.58    0.25
  -1   3  10    2.46    0.30
   1   3 -10    2.92    0.26
  -1   3  10    3.18    0.37
   0  -3  10    2.43    0.39
   0  -3 -10    2.50    0.46
   0  -3 -10    2.39    0.28
   0  -3  10    2.48    0.46
   0  -3  10    1.81    0.29
   0  -3 -10    2.40    0.26
   0  -3  10    1.75    0.63
   0  -3 -10    2.46    0.30
   0  -3 -10    2.08    0.33
   0  -3  10    1.86    0.40
   0   3 -10    2.17    0.30
   0   3 -10    2.53    0.26
   0   3  10    2.47    0.41
   0   3 -10    2.48    0.34
   0   3  10    2.76    0.23
   0   3 -10    2.52    0.24
   0   3  10    2.83    0.26
   0   3  10    3.29    0.34
   0   3  10    2.85    0.25
   0   3 -10    2.43    0.26
  -1  -3 -10   13.87    1.02
  -1  -3 -10   14.44    1.08
   1  -3  10   12.87    0.93
  -1  -3 -10   16.59    0.93
  -1  -3 -10   13.03    0.84
  -1  -3 -10   12.42    0.83
  -1   3 -10   15.61    0.92
   1   3  10   15.47    0.91
   1   3  10   16.43    0.97
  -1   3 -10   14.02    0.96
   1   3  10   16.40    0.91
  -1   3 -10   16.11    0.92
  -2  -3 -10    7.65    0.51
  -2  -3 -10    7.16    0.58
   2  -3  10    8.75    0.63
  -2  -3 -10    7.91    0.54
  -2  -3 -10    7.58    0.58
   2  -3  10    7.13    0.56
  -2   3 -10    6.74    0.70
  -2   3 -10    7.98    0.56
   2   3  10    8.45    0.50
   2   3  10    7.16    0.60
  -2   3 -10    7.43    0.52
   2   3  10    7.86    0.60
  -2   3 -10    8.27    0.54
   2   3  10    7.98    0.49
  -2   3 -10    8.31    0.48
  -3  -3 -10    0.65    0.16
   3  -3  10    0.36    0.14
   3  -3  10    0.74    0.20
  -3  -3 -10    0.60    0.17
  -3   3 -10    0.79    0.20
  -3   3 -10    0.45    0.13
   3   3  10    0.60    0.12
  -3   3 -10    0.43    0.13
   3   3  10    0.56    0.26
   3   3  10    0.36    0.14
  -4  -3 -10    2.10    0.21
   4  -3  10    1.83    0.22
   4  -3  10    2.32    0.22
   4   3  10    2.33    0.19
  -3  -4  10    9.71    0.58
   3  -4 -10   10.16    0.57
   3  -4 -10    9.53    0.56
   3   4 -10   10.88    0.61
  -3   4  10    9.63    0.61
  -3   4  10   11.68    0.65
   2  -4 -10    3.02    0.26
  -2  -4  10    3.26    0.29
   2  -4 -10    3.33    0.27
   2  -4 -10    3.27    0.26
  -2  -4  10    3.01    0.34
  -2   4  10    3.70    0.25
   2   4 -10    3.55    0.26
  -2   4  10    4.04    0.36
   2   4 -10    3.79    0.45
  -2   4  10    3.63    0.28
   2   4 -10    3.35    0.27
   1  -4 -10    7.20    0.48
  -1  -4  10    6.55    0.57
  -1  -4  10    6.91    0.47
  -1  -4  10    7.42    0.50
   1  -4 -10    6.95    0.47
   1  -4 -10    7.32    0.61
   1  -4 -10    8.79    0.67
  -1  -4  10    7.00    0.55
   1   4 -10    7.60    0.48
  -1   4  10    8.58    0.49
   1   4 -10    7.93    0.50
  -1   4  10    8.95    0.59
  -1   4  10    7.33    0.50
  -1   4  10    8.48    0.53
   1   4 -10    7.59    0.52
  -1   4  10    7.73    0.48
   1   4 -10    7.73    0.56
   1   4 -10    7.37    0.49
   0  -4 -10    1.83    0.38
   0  -4  10    1.45    0.48
   0  -4  10    1.58    0.22
   0  -4  10    1.96    0.23
   0  -4  10    1.54    0.30
   0  -4 -10    1.91    0.24
   0  -4 -10    1.69    0.23
   0  -4  10    1.50    0.31
   0  -4 -10    2.01    0.33
   0   4  10    2.20    0.23
   0   4  10    1.88    0.21
   0   4 -10    1.91    0.20
   0   4 -10    2.52    0.28
   0   4 -10    1.86    0.24
   0   4 -10    1.82    0.30
   0   4  10    2.20    0.50
   0   4 -10    2.40    0.23
   1  -4  10    1.40    0.23
   1  -4  10    2.11    0.34
   1  -4  10    2.12    0.36
  -1  -4 -10    1.85    0.23
  -1  -4 -10    1.41    0.28
  -1  -4 -10    1.76    0.25
  -1  -4 -10    1.77    0.33
  -1   4 -10    1.78    0.18
   1   4  10    2.12    0.22
  -1   4 -10    1.80    0.28
  -1   4 -10    1.99    0.30
  -1   4 -10    1.67    0.26
  -1   4 -10    1.54    0.22
   1   4  10    2.34    0.23
  -2  -4 -10    2.63    0.29
   2  -4  10    2.72    0.32
  -2  -4 -10    2.42    0.23
   2  -4  10    2.15    0.24
  -2  -4 -10    2.68    0.26
   2   4  10    2.87    0.37
  -2   4 -10    2.87    0.21
  -2   4 -10    2.22    0.24
  -2   4 -10    2.84    0.26
   2   4  10    2.87    0.25
   2   4  10    3.80    0.38
  -2   4 -10    3.05    0.39
  -3  -4 -10    1.01    0.17
   3  -4  10    1.01    0.17
   3  -4  10    1.57    0.21
   3  -4  10    1.29    0.26
  -3   4 -10    0.74    0.12
  -1  -5  10    3.91    0.31
   1  -5 -10    5.05    0.30
   1   5 -10    5.07    0.31
  -1   5  10    4.83    0.30
   0  -5  10   14.91    0.84
   0  -5 -10   13.38    0.80
   0   5  10   13.94    0.77
   0   5 -10   13.78    0.77
  -1  -5 -10    2.17    0.19
  -1   5 -10    2.25    0.16
  -1   5 -10    2.30    0.20
  -4   0  11    0.09    0.10
   4   0 -11    0.04    0.11
   4   0 -11    0.14    0.14
  -4   0  11   -0.15    0.26
  -4   0  11    0.07    0.13
  -4   0  11    0.09    0.10
  -3   0  11    0.85    0.18
   3   0 -11    0.58    0.14
  -3   0  11    0.56    0.17
   3   0 -11    0.68    0.16
   3   0 -11    0.67    0.23
  -3   0  11    0.88    0.25
   3   0 -11    0.81    0.21
   2   0 -11    1.01    0.24
   2   0 -11    0.60    0.21
  -2   0  11    0.78    0.20
   2   0 -11    0.39    0.40
  -2   0  11    1.46    0.26
   2   0 -11    0.96    0.17
   2   0 -11    0.97    0.17
  -2   0  11    0.78    0.24
  -1   0  11    8.70    0.62
  -1   0  11    9.42    0.69
   1   0 -11    9.09    0.58
   1   0 -11    8.97    0.65
   1   0 -11    8.77    0.65
  -1   0  11    7.77    0.68
   1   0 -11    7.58    0.53
  -1   0  11    8.61    0.69
   0   0 -11    3.77    0.41
   0   0  11    4.46    0.38
   0   0 -11    3.86    0.45
   0   0  11    3.38    0.44
   0   0 -11    4.96    0.37
   0   0  11    3.99    0.46
   0   0 -11    4.27    0.39
   0   0  11    4.50    0.33
   0   0  11    3.88    0.45
  -1   0 -11   78.29    4.31
   1   0  11   81.53    4.32
   1   0  11   77.15    4.38
   1   0  11   76.78    4.37
  -1   0 -11   82.28    4.37
  -1   0 -11   81.15    4.34
  -1   0 -11   77.97    4.37
   1   0  11   72.50    4.37
   1   0  11   79.03    4.28
  -2   0 -11   60.46    3.53
   2   0  11   62.38    3.44
   2   0  11   57.79    3.45
  -2   0 -11   61.90    3.53
  -2   0 -11   64.11    3.50
   2   0  11   61.94    3.53
   2   0  11   63.73    3.49
   2   0  11   70.28    3.81
   2   0  11   66.66    3.56
  -2   0 -11   62.41    3.49
   3   0  11    0.15    0.11
   3   0  11    0.22    0.20
  -3   0 -11    0.19    0.15
  -3   0 -11    0.30    0.22
   3   0  11    0.17    0.14
  -3   0 -11    0.36    0.18
   4   0  11   18.41    1.07
  -4   0 -11   16.74    1.03
   4   0  11   18.67    1.02
   4   0  11   18.54    1.07
  -4   0 -11   16.84    1.02
  -4  -1  11    8.99    0.56
   4  -1 -11    8.51    0.61
   4  -1 -11    8.45    0.53
  -4  -1  11    9.05    0.54
   4  -1 -11    8.97    0.58
   4   1 -11   10.25    0.64
   4   1 -11   10.44    0.61
   4   1 -11   11.18    0.60
  -4   1  11    9.69    0.63
  -4   1  11    9.61    0.67
  -4   1  11   10.11    0.63
   3  -1 -11   22.09    1.25
   3  -1 -11   19.93    1.20
  -3  -1  11   20.87    1.23
  -3  -1  11   20.88    1.22
   3  -1 -11   22.62    1.21
  -3  -1  11   17.99    1.27
  -3  -1  11   21.26    1.24
   3  -1 -11   23.00    1.25
  -3   1  11   22.24    1.29
  -3   1  11   23.15    1.30
   3   1 -11   22.57    1.23
   3   1 -11   21.94    1.26
   3   1 -11   22.36    1.30
  -3   1  11   21.57    1.25
  -3   1  11   20.98    1.31
   3   1 -11   21.65    1.25
   2  -1 -11    1.80    0.30
  -2  -1  11    1.51    0.25
  -2  -1  11    1.07    0.26
   2  -1 -11    0.82    0.31
  -2  -1  11    0.65    0.31
   2  -1 -11    1.59    0.28
  -2  -1  11    1.06    0.28
   2   1 -11    0.95    0.41
   2   1 -11    1.38    0.20
   2   1 -11    1.91    0.33
  -2   1  11    0.87    0.30
  -2   1  11    0.99    0.29
   2   1 -11    1.37    0.20
   2   1 -11    1.52    0.24
   2   1 -11    0.97    0.37
  -2   1  11    1.38    0.27
  -2   1  11    1.47    0.22
   1  -1 -11    4.65    0.41
  -1  -1  11    4.02    0.45
  -1  -1  11    4.31    0.41
   1  -1 -11    4.56    0.39
  -1  -1  11    4.66    0.48
   1  -1 -11    4.79    0.41
   1  -1 -11    4.40    0.43
   1   1 -11    4.15    0.38
  -1   1  11    6.09    1.13
  -1   1  11    4.00    0.45
  -1   1  11    4.42    0.39
   1   1 -11    4.15    0.35
  -1   1  11    4.46    0.47
   1   1 -11    5.18    0.46
  -1   1  11    3.60    0.52
  -1   1  11    4.25    0.34
   1   1 -11    4.93    0.39
   1   1 -11    4.76    0.55
   1   1 -11    4.92    0.33
  -1   1  11    4.72    0.41
   0  -1 -11    4.06    0.44
   0  -1  11    4.34    0.49
   0  -1  11    3.94    0.42
   0  -1  11    4.24    0.42
   0  -1  11    4.19    0.48
   0  -1 -11    4.08    0.44
   0  -1 -11    3.93    0.38
   0   1 -11    4.05    0.49
   0   1  11    4.19    0.35
   0   1  11    4.32    0.48
   0   1 -11    4.41    0.37
   0   1  11    3.81    0.63
   0   1 -11    3.77    0.44
   0   1 -11    4.93    0.36
   0   1  11    3.40    0.42
   0   1  11    3.69    0.33
   0   1  11    4.40    0.54
   0   1  11    3.59    0.37
   0   1 -11    3.56    0.53
   1  -1  11   46.20    2.70
  -1  -1 -11   47.36    2.69
   1  -1  11   47.95    2.63
  -1  -1 -11   48.66    2.65
   1  -1  11   45.20    2.68
   1  -1  11   46.60    2.69
  -1  -1 -11   47.80    2.66
   1   1  11   51.85    2.73
  -1   1 -11   49.84    2.78
  -1   1 -11   44.84    2.74
   1   1  11   48.47    3.03
   1   1  11   50.92    2.69
  -1   1 -11   46.06    2.78
   1   1  11   47.31    2.78
   1   1  11   51.93    2.73
  -1   1 -11   50.47    2.74
   1   1  11   48.28    2.69
  -1   1 -11   49.33    2.72
   1   1  11   47.06    2.69
   2  -1  11   10.14    0.84
   2  -1  11   10.44    0.73
   2  -1  11   11.46    0.76
  -2  -1 -11    9.01    0.82
  -2  -1 -11    8.88    0.68
  -2   1 -11    9.70    0.68
  -2   1 -11   10.76    0.72
   2   1  11   11.40    0.74
   2   1  11    9.74    0.76
   2   1  11   11.47    0.65
   2   1  11    9.71    0.82
   2   1  11   10.66    0.64
  -2   1 -11    9.73    0.77
   2   1  11   10.62    0.77
   2   1  11   10.25    0.64
  -3  -1 -11    1.49    0.26
   3  -1  11    1.54    0.26
  -3  -1 -11    1.58    0.27
   3  -1  11    1.40    0.28
  -3  -1 -11    1.31    0.25
  -3  -1 -11    1.55    0.31
  -3   1 -11    1.17    0.23
   3   1  11    1.39    0.25
   3   1  11    1.59    0.33
  -3   1 -11    1.59    0.26
   3   1  11    1.42    0.19
  -3   1 -11    1.33    0.22
   3   1  11    1.43    0.23
   3   1  11    1.53    0.19
  -4  -1 -11   12.38    0.69
   4  -1  11   13.13    0.76
   4  -1  11   11.19    0.71
  -4  -1 -11    9.44    0.65
  -4  -1 -11   10.80    0.70
   4  -1  11   10.69    0.91
  -4   1 -11   12.44    0.70
   4   1  11   10.70    0.72
  -4   1 -11   10.71    0.70
   4   1  11   12.09    0.70
   4  -2 -11    2.82    0.32
   4  -2 -11    2.89    0.25
   4  -2 -11    2.51    0.21
  -4  -2  11    2.74    0.24
  -4   2  11    2.36    0.29
  -4   2  11    3.02    0.30
   4   2 -11    2.81    0.24
   4   2 -11    2.95    0.19
   4   2 -11    3.05    0.28
   3  -2 -11    9.55    0.60
   3  -2 -11   11.64    0.65
   3  -2 -11   10.18    0.66
  -3  -2  11    9.10    0.62
  -3  -2  11    9.59    0.70
  -3  -2  11   10.36    0.63
  -3   2  11   10.64    0.72
  -3   2  11   11.50    0.72
   3   2 -11   10.84    0.67
   3   2 -11   11.14    0.64
   3   2 -11   11.34    0.71
   3   2 -11   10.39    0.68
  -3   2  11   10.85    0.65
   2  -2 -11    8.95    0.62
  -2  -2  11    8.54    0.59
   2  -2 -11    9.16    0.57
   2  -2 -11    9.32    0.60
  -2  -2  11    8.61    0.61
  -2  -2  11    8.20    0.66
   2   2 -11    9.08    0.57
  -2   2  11    8.41    0.94
  -2   2  11    9.41    0.73
   2   2 -11    9.66    0.61
  -2   2  11    9.89    0.61
  -2   2  11    9.84    0.67
   2   2 -11    9.59    0.67
   2   2 -11    9.13    0.58
  -2   2  11    9.48    0.57
  -1  -2  11    6.76    0.58
  -1  -2  11    6.80    0.50
   1  -2 -11    7.27    0.50
   1  -2 -11    6.32    0.46
   1  -2 -11    5.87    0.55
   1   2 -11    7.17    0.67
  -1   2  11    8.13    0.49
  -1   2  11    8.62    0.63
  -1   2  11    7.70    0.52
   1   2 -11    7.68    0.49
  -1   2  11    7.67    0.51
  -1   2  11    7.94    0.53
  -1   2  11    8.09    0.60
   1   2 -11    7.50    0.49
   1   2 -11    7.04    0.50
   1   2 -11    7.75    0.54
   0  -2 -11    1.52    0.25
   0  -2 -11    1.14    0.24
   0  -2 -11    1.42    0.25
   0  -2  11    1.35    0.30
   0  -2  11    1.21    0.26
   0  -2  11    1.29    0.43
   0   2  11    1.22    0.25
   0   2  11    1.36    0.28
   0   2 -11    1.34    0.24
   0   2 -11    0.76    0.41
   0   2 -11    1.35    0.21
   0   2 -11    1.47    0.26
   0   2  11    1.65    0.21
   0   2  11    1.42    0.22
   0   2  11    1.46    0.22
   0   2 -11    1.50    0.29
   0   2  11    1.52    0.22
   0   2 -11    1.63    0.27
   1  -2  11    0.88    0.23
  -1  -2 -11    1.38    0.33
  -1  -2 -11    0.87    0.24
   1  -2  11    0.76    0.30
  -1  -2 -11    1.19    0.25
  -1   2 -11    1.06    0.23
  -1   2 -11    1.34    0.22
  -1   2 -11    1.64    0.25
   1   2  11    1.47    0.21
  -1   2 -11    1.25    0.38
   1   2  11    1.48    0.31
   1   2  11    1.45    0.21
  -1   2 -11    1.93    0.29
   1   2  11    0.97    0.24
   2  -2  11    7.28    0.57
  -2  -2 -11    6.71    0.52
   2  -2  11    6.73    0.53
  -2  -2 -11    6.18    0.47
  -2  -2 -11    6.17    0.49
   2  -2  11    8.26    0.81
  -2  -2 -11    6.36    0.74
  -2  -2 -11    7.26    0.56
   2  -2  11    6.35    0.53
   2  -2  11    6.44    0.62
   2   2  11    7.59    0.46
  -2   2 -11    7.60    0.64
  -2   2 -11    7.31    0.51
  -2   2 -11    6.95    0.48
   2   2  11    7.67    0.56
  -2   2 -11    6.08    0.49
   2   2  11    7.05    0.51
   2   2  11    6.82    0.45
  -2   2 -11    6.62    0.63
   2   2  11    6.34    0.54
   3  -2  11   13.70    0.88
  -3  -2 -11   13.68    0.83
   3  -2  11   13.91    0.88
  -3  -2 -11   14.10    0.86
   3  -2  11   15.49    0.97
  -3  -2 -11   13.89    0.85
  -3   2 -11   14.60    0.89
   3   2  11   15.06    0.85
   3   2  11   14.74    0.87
  -3   2 -11   14.97    0.87
   3   2  11   15.25    0.93
  -3   2 -11   14.87    0.95
   3   2  11   14.62    0.88
   4  -2  11    2.78    0.31
   4  -2  11    2.18    0.27
  -4   2 -11    2.96    0.28
  -4   2 -11    2.20    0.22
   4   2  11    2.47    0.18
   3  -3 -11    3.50    0.25
   3  -3 -11    2.70    0.22
  -3  -3  11    3.19    0.33
   3  -3 -11    2.43    0.31
  -3  -3  11    2.57    0.28
  -3   3  11    3.40    0.30
   3   3 -11    3.49    0.23
   3   3 -11    3.37    0.32
  -3   3  11    3.17    0.24
   3   3 -11    3.01    0.26
   2  -3 -11   21.91    1.23
  -2  -3  11   21.13    1.30
  -2  -3  11   21.52    1.29
  -2  -3  11   21.50    1.24
   2  -3 -11   24.37    1.24
  -2  -3  11   19.17    1.22
   2  -3 -11   22.05    1.23
   2   3 -11   23.90    1.41
   2   3 -11   25.75    1.40
   2   3 -11   25.95    1.40
  -2   3  11   24.54    1.41
  -2   3  11   25.68    1.39
  -2   3  11   22.18    1.40
   2   3 -11   24.75    1.43
  -2   3  11   28.61    1.48
   1  -3 -11    0.30    0.14
  -1  -3  11    0.74    0.17
  -1  -3  11    0.24    0.19
  -1  -3  11    0.79    0.38
  -1  -3  11    0.52    0.23
   1  -3 -11    0.54    0.21
   1  -3 -11    0.94    0.18
   1   3 -11    0.54    0.11
   1   3 -11    0.92    0.17
  -1   3  11    0.56    0.17
  -1   3  11    0.98    0.16
  -1   3  11    0.33    0.10
   1   3 -11    0.57    0.15
   0  -3 -11    2.70    0.27
   0  -3  11    2.52    0.40
   0  -3 -11    2.51    0.36
   0  -3 -11    2.68    0.28
   0  -3  11    3.16    0.39
   0  -3  11    2.53    0.29
   0   3 -11    3.18    0.31
   0   3  11    3.20    0.27
   0   3  11    2.89    0.42
   0   3  11    3.55    0.46
   0   3 -11    2.92    0.28
   0   3 -11    3.08    0.31
   0   3 -11    3.21    0.26
   0   3 -11    3.38    0.30
   0   3  11    3.25    0.27
   0   3  11    3.25    0.26
   0   3  11    3.15    0.33
   1  -3  11    7.36    0.53
  -1  -3 -11    7.50    0.57
   1  -3  11    7.78    0.61
   1  -3  11    7.05    0.58
   1  -3  11    7.78    0.60
  -1  -3 -11    8.67    0.53
  -1  -3 -11    6.39    0.48
  -1  -3 -11    7.75    0.56
  -1  -3 -11    8.22    0.53
  -1   3 -11    8.82    0.53
   1   3  11    9.47    0.60
   1   3  11    8.80    0.54
  -1   3 -11    8.66    0.58
  -1   3 -11    8.69    0.58
  -1   3 -11    8.48    0.55
   1   3  11    8.80    0.54
   1   3  11    8.41    0.53
  -2  -3 -11   13.94    0.89
  -2  -3 -11   15.74    0.86
  -2  -3 -11   13.43    0.87
   2  -3  11   14.77    0.91
   2  -3  11   12.68    0.86
  -2  -3 -11   15.72    0.85
  -2   3 -11   15.44    0.88
   2   3  11   14.19    0.86
   2   3  11   14.72    0.91
   2   3  11   16.21    0.92
   2   3  11   15.48    0.85
  -2   3 -11   13.77    0.88
  -2   3 -11   13.09    0.84
  -2   3 -11   14.36    0.87
   2   3  11   16.70    0.87
  -3  -3 -11    0.27    0.15
   3  -3  11    0.41    0.20
  -3   3 -11    0.30    0.12
  -3   3 -11    0.31    0.14
  -3   3 -11    0.61    0.17
   3   3  11    0.22    0.11
   3   3  11    0.37    0.12
   2  -4 -11    1.32    0.17
  -2  -4  11    1.00    0.19
  -2   4  11    1.17    0.13
  -2   4  11    1.36    0.17
  -2   4  11    1.43    0.22
   2   4 -11    1.49    0.14
   1  -4 -11    1.20    0.18
  -1  -4  11    1.23    0.24
  -1   4  11    1.39    0.15
   1   4 -11    1.31    0.20
   1   4 -11    1.49    0.20
   1   4 -11    1.62    0.27
  -1   4  11    1.98    0.33
   1   4 -11    1.55    0.15
  -1   4  11    1.41    0.26
  -1   4  11    1.85    0.21
   0  -4  11    5.32    0.43
   0  -4 -11    6.01    0.48
   0  -4 -11    6.14    0.40
   0   4  11    6.84    0.41
   0   4 -11    6.24    0.42
   0   4  11    7.04    0.48
   0   4  11    6.65    0.40
   0   4 -11    5.90    0.39
   0   4 -11    6.18    0.45
   1  -4  11    1.70    0.45
   1  -4  11    1.07    0.20
  -1  -4 -11    1.25    0.25
  -1  -4 -11    0.87    0.19
  -1  -4 -11    1.35    0.25
   1  -4  11    1.69    0.31
  -1   4 -11    1.66    0.23
   1   4  11    1.37    0.19
  -1   4 -11    1.66    0.15
  -1   4 -11    1.46    0.22
  -1   4 -11    1.90    0.28
  -2  -4 -11    4.24    0.28
   2  -4  11    4.00    0.36
   2  -4  11    3.44    0.28
  -2   4 -11    5.48    0.36
   2   4  11    5.63    0.35
  -4   0  12    0.80    0.14
   4   0 -12    1.04    0.19
   4   0 -12    0.97    0.16
  -4   0  12    1.18    0.16
  -3   0  12    2.02    0.26
   3   0 -12    2.29    0.40
   3   0 -12    2.44    0.29
  -3   0  12    2.20    0.28
  -3   0  12    1.93    0.29
   3   0 -12    2.13    0.23
   2   0 -12   11.72    0.74
  -2   0  12   11.46    0.73
  -2   0  12   11.82    0.75
   2   0 -12   12.17    0.77
  -2   0  12   11.66    0.79
   2   0 -12   11.33    0.77
  -2   0  12   11.15    0.77
   2   0 -12   11.56    0.71
  -1   0  12    4.12    0.50
   1   0 -12    5.02    0.42
   1   0 -12    4.34    0.56
  -1   0  12    4.37    0.63
  -1   0  12    4.24    0.53
   0   0 -12    0.09    0.22
   0   0  12   -0.09    0.21
   0   0 -12    0.42    0.26
   0   0  12    0.25    0.22
   0   0  12    0.80    0.39
   0   0  12    0.09    0.16
   0   0 -12    0.44    0.20
   1   0  12    2.08    0.40
   1   0  12    2.21    0.26
  -1   0 -12    2.00    0.34
  -1   0 -12    2.02    0.33
   1   0  12    2.42    0.46
  -2   0 -12    2.77    0.40
  -2   0 -12    3.04    0.31
  -2   0 -12    2.58    0.37
   2   0  12    2.37    0.38
   2   0  12    2.55    0.31
   2   0  12    2.41    0.35
   2   0  12    2.78    0.25
  -2   0 -12    2.48    0.33
  -3   0 -12    1.12    0.18
   3   0  12    0.55    0.21
  -3   0 -12    0.76    0.17
   3   0  12    1.00    0.16
   3   0  12    0.72    0.18
  -4   0 -12   14.90    0.93
   4   0  12   18.02    0.93
  -4   0 -12   16.66    0.93
  -4  -1  12   10.03    0.60
   4   1 -12   14.91    0.81
   4   1 -12   14.70    0.83
  -4   1  12   13.04    0.82
  -3  -1  12    0.56    0.29
  -3  -1  12    0.37    0.11
   3  -1 -12    0.43    0.16
   3  -1 -12    0.74    0.26
  -3  -1  12    0.36    0.17
   3  -1 -12    0.33    0.14
  -3  -1  12    0.43    0.14
   3  -1 -12    0.53    0.16
   3   1 -12    0.67    0.15
  -3   1  12    0.68    0.19
  -3   1  12    0.94    0.29
   3   1 -12    0.80    0.18
   2  -1 -12    3.19    0.32
  -2  -1  12    3.13    0.31
   2  -1 -12    2.80    0.35
   2  -1 -12    3.32    0.32
  -2  -1  12    3.07    0.38
   2  -1 -12    3.10    0.33
  -2   1  12    3.47    0.38
   2   1 -12    3.42    0.25
   2   1 -12    3.38    0.37
   2   1 -12    2.95    0.29
  -2   1  12    3.00    0.34
  -2   1  12    2.79    0.29
   1  -1 -12    2.69    0.48
   1  -1 -12    2.17    0.34
  -1  -1  12    2.14    0.31
   1  -1 -12    2.86    0.36
   1  -1 -12    2.95    0.32
  -1  -1  12    2.34    0.41
  -1  -1  12    1.92    0.30
   1   1 -12    2.64    0.49
   1   1 -12    3.28    0.39
   1   1 -12    2.10    0.38
  -1   1  12    2.12    0.39
  -1   1  12    2.53    0.27
  -1   1  12    2.21    0.47
   1   1 -12    2.59    0.24
   1   1 -12    2.67    0.30
  -1   1  12    2.24    0.33
   0  -1  12    3.66    0.44
   0  -1  12    3.43    0.52
   0   1  12    3.72    0.55
   0   1 -12    3.71    0.47
   0   1  12    4.42    0.38
   0   1 -12    3.21    0.30
   0   1 -12    2.99    0.46
   0   1  12    3.55    0.38
   0   1 -12    2.68    0.45
   0   1  12    3.28    0.54
  -1  -1 -12    1.38    0.27
   1  -1  12    1.88    0.40
  -1  -1 -12    1.43    0.31
   1  -1  12    1.65    0.33
   1  -1  12    1.87    0.25
  -1  -1 -12    2.17    0.34
   1  -1  12    1.83    0.39
  -1   1 -12    2.05    0.32
  -1   1 -12    2.12    0.34
   1   1  12    1.98    0.23
   1   1  12    1.99    0.37
   1   1  12    2.17    0.27
  -1   1 -12    1.57    0.34
   1   1  12    1.64    0.36
   1   1  12    1.87    0.30
  -1   1 -12    1.61    0.28
  -1   1 -12    1.98    0.28
   2  -1  12   15.17    0.99
  -2  -1 -12   15.89    0.99
   2  -1  12   16.07    0.99
   2  -1  12   15.91    0.93
  -2  -1 -12   15.03    0.93
  -2  -1 -12   15.14    0.95
  -2  -1 -12   16.23    0.97
   2   1  12   15.88    0.91
   2   1  12   16.30    1.00
  -2   1 -12   15.71    0.95
  -2   1 -12   15.33    1.01
   2   1  12   16.71    0.93
  -2   1 -12   16.86    0.94
  -2   1 -12   14.54    0.98
   2   1  12   15.37    0.94
  -3  -1 -12   16.33    0.99
   3  -1  12   18.44    0.99
   3  -1  12   14.29    1.11
   3  -1  12   19.23    1.04
  -3   1 -12   19.32    1.10
  -3   1 -12   19.06    1.13
   3   1  12   19.85    1.06
   3   1  12   18.35    1.13
   3   1  12   18.82    1.09
  -4   1 -12    5.75    0.37
  -4   1 -12    4.60    0.33
   4   1  12    4.32    0.38
  -3  -2  12   17.65    1.06
  -3  -2  12   16.73    1.09
  -3  -2  12   16.33    1.05
   3  -2 -12   20.95    1.06
   3  -2 -12   20.22    1.08
  -3   2  12   23.55    1.28
  -3   2  12   22.21    1.32
   3   2 -12   22.72    1.26
   3   2 -12   22.20    1.24
   3   2 -12   19.54    1.21
  -2  -2  12    0.92    0.19
  -2  -2  12    0.66    0.22
   2  -2 -12    0.69    0.21
   2  -2 -12    1.10    0.20
   2  -2 -12    0.56    0.14
   2  -2 -12    0.80    0.19
   2   2 -12    0.88    0.16
   2   2 -12    1.21    0.24
   2   2 -12    1.62    0.28
  -2   2  12    0.78    0.14
   2   2 -12    1.08    0.16
  -2   2  12    1.36    0.26
  -1  -2  12   13.56    0.94
   1  -2 -12   15.16    0.89
   1  -2 -12   15.04    0.89
  -1  -2  12   13.66    0.89
   1  -2 -12   15.33    0.87
   1  -2 -12   15.21    0.92
   1   2 -12   16.78    0.97
   1   2 -12   15.62    1.02
   1   2 -12   17.49    0.93
  -1   2  12   14.75    0.97
   1   2 -12   16.03    0.95
  -1   2  12   16.31    0.96
  -1   2  12   17.63    1.03
   1   2 -12   16.53    0.97
   0  -2  12    0.46    0.23
   0  -2 -12    0.41    0.13
   0  -2 -12    0.48    0.19
   0  -2  12    0.82    0.19
   0  -2  12    0.43    0.23
   0   2 -12    0.65    0.12
   0   2 -12    0.76    0.17
   0   2  12    0.69    0.15
   0   2 -12    0.52    0.15
   0   2  12    0.72    0.21
   0   2 -12    0.78    0.20
   1  -2  12    1.30    0.28
   1  -2  12    1.38    0.26
   1  -2  12    1.23    0.21
  -1  -2 -12    1.20    0.23
   1  -2  12    0.99    0.25
  -1   2 -12    1.27    0.37
   1   2  12    1.34    0.22
  -1   2 -12    1.00    0.19
  -1   2 -12    1.37    0.21
   1   2  12    1.40    0.19
  -1   2 -12    1.07    0.17
   1   2  12    1.61    0.20
   1   2  12    1.09    0.19
   2  -2  12    2.19    0.30
  -2  -2 -12    1.91    0.32
  -2  -2 -12    2.02    0.23
  -2  -2 -12    2.05    0.28
   2  -2  12    1.83    0.30
  -2   2 -12    2.48    0.25
   2   2  12    2.05    0.27
   2   2  12    2.16    0.29
  -2   2 -12    1.96    0.38
   2   2  12    2.66    0.22
   3  -2  12    6.28    0.49
  -3  -2 -12    6.90    0.47
   3  -2  12    8.03    0.51
   3   2  12    6.63    0.46
  -3   2 -12    5.73    0.49
  -3   2 -12    5.86    0.44
   3   2  12    6.77    0.43
   3  -3 -12   10.74    0.68
  -3   3  12    7.13    0.45
   3   3 -12    6.81    0.41
   2  -3 -12    0.17    0.10
  -2  -3  12    0.03    0.19
  -2  -3  12    0.12    0.12
   2  -3 -12   -0.02    0.08
   2  -3 -12    0.04    0.13
  -2   3  12    0.15    0.15
   2   3 -12    0.12    0.13
   2   3 -12    0.26    0.13
   2   3 -12    0.01    0.09
   2   3 -12    0.20    0.07
  -2   3  12    0.17    0.09
  -1  -3  12    0.10    0.15
   1  -3 -12   -0.19    0.28
   1  -3 -12    0.02    0.11
  -1  -3  12   -0.02    0.17
  -1  -3  12   -0.06    0.11
   1   3 -12   -0.08    0.12
  -1   3  12   -0.05    0.15
  -1   3  12    0.05    0.18
  -1   3  12   -0.01    0.13
   1   3 -12    0.04    0.11
  -1   3  12    0.06    0.08
   1   3 -12    0.04    0.07
   0  -3 -12    2.87    0.33
   0  -3 -12    2.89    0.30
   0  -3  12    2.36    0.26
   0  -3 -12    2.51    0.29
   0  -3 -12    2.86    0.24
   0  -3  12    2.39    0.31
   0  -3  12    3.09    0.35
   0   3  12    3.84    0.59
   0   3 -12    3.02    0.23
   0   3 -12    2.86    0.28
   0   3 -12    3.41    0.30
   0   3 -12    3.07    0.28
   0   3  12    3.07    0.24
   0   3  12    4.06    0.40
  -1  -3 -12    0.08    0.15
  -1  -3 -12    0.28    0.13
  -1  -3 -12    0.02    0.20
   1  -3  12    0.07    0.10
   1  -3  12   -0.10    0.23
   1  -3  12    0.00    0.26
   1  -3  12    0.40    0.21
   1   3  12    0.01    0.11
  -1   3 -12    0.01    0.11
   1   3  12   -0.14    0.14
   1   3  12    0.10    0.08
  -1   3 -12    0.10    0.12
  -1   3 -12   -0.01    0.11
   2  -3  12    0.42    0.12
   2  -3  12    0.35    0.16
  -2  -3 -12    0.25    0.13
  -2   3 -12    0.69    0.17
  -2   3 -12    0.64    0.17
   2   3  12    0.44    0.08
   2   3  12    0.38    0.15
   2   3  12    0.30    0.18
  -2   3 -12    0.79    0.16
  -1  -4  12    4.13    0.29
   1   4 -12    4.17    0.25
   0  -4  12    9.19    0.56
   0   4 -12   11.29    0.68
   0   4 -12   13.36    0.71
   1   4  12    6.19    0.35
  -1   4 -12    5.37    0.36
   3   0 -13    3.40    0.71
  -3   0  13    1.92    0.30
   3   0 -13    2.14    0.22
   3   0 -13    2.61    0.29
  -3   0  13    1.79    0.27
  -2   0  13    5.49    0.45
   2   0 -13    6.15    0.48
  -2   0  13    6.15    0.44
   2   0 -13    6.00    0.45
   2   0 -13    5.34    0.40
   1   0 -13   14.38    0.88
  -1   0  13   14.52    0.97
  -1   0  13   15.32    0.96
   1   0 -13   15.42    0.91
   1   0 -13   15.65    0.94
  -1   0  13   15.57    0.90
  -1   0  13   14.67    0.93
   1   0 -13   15.11    0.93
   0   0  13    2.84    0.30
   0   0 -13    2.60    0.29
   0   0  13    2.84    0.37
   0   0 -13    2.40    0.32
   0   0  13    2.34    0.34
   0   0  13    2.28    0.35
   0   0 -13    2.56    0.33
   0   0 -13    2.09    0.30
   1   0  13    1.27    0.22
   1   0  13    0.94    0.20
  -1   0 -13    0.75    0.16
   1   0  13    1.53    0.34
   1   0  13    1.02    0.25
  -1   0 -13    0.51    0.17
  -1   0 -13    0.77    0.19
  -2   0 -13    0.12    0.14
   2   0  13   -0.09    0.13
   2   0  13    0.04    0.16
   2   0  13    0.10    0.34
  -2   0 -13   -0.02    0.18
  -2   0 -13   -0.38    0.45
  -2   0 -13    0.19    0.13
   3   0  13    1.39    0.21
   3   0  13    1.39    0.18
  -3   0 -13    1.44    0.19
  -3   0 -13    0.99    0.19
   3  -1 -13    0.47    0.16
  -3  -1  13    0.41    0.10
  -3  -1  13    0.46    0.18
   3   1 -13    0.46    0.14
   3   1 -13    0.40    0.10
  -3   1  13    0.27    0.13
  -3   1  13    0.43    0.14
  -2  -1  13    3.30    0.30
   2  -1 -13    3.43    0.32
  -2  -1  13    2.97    0.32
   2  -1 -13    3.50    0.31
   2   1 -13    3.11    0.31
  -2   1  13    4.04    0.35
  -2   1  13    3.13    0.35
   2   1 -13    3.68    0.34
  -2   1  13    3.31    0.28
   2   1 -13    3.07    0.27
  -1  -1  13    2.86    0.35
   1  -1 -13    3.11    0.34
  -1  -1  13    2.76    0.30
   1  -1 -13    2.88    0.30
   1   1 -13    2.47    0.26
   1   1 -13    2.70    0.34
   1   1 -13    2.33    0.45
  -1   1  13    3.05    0.36
   1   1 -13    3.04    0.30
  -1   1  13    3.19    0.40
  -1   1  13    3.14    0.36
   0  -1 -13    4.43    0.37
   0  -1 -13    4.62    0.40
   0  -1  13    3.34    0.40
   0  -1  13    4.07    0.38
   0  -1  13    4.68    0.41
   0  -1  13    3.94    0.42
   0   1  13    4.91    0.33
   0   1  13    3.98    0.54
   0   1  13    5.03    0.46
   0   1  13    4.56    0.40
   0   1 -13    4.18    0.46
   0   1  13    4.73    0.36
   0   1 -13    4.79    0.36
   0   1 -13    4.12    0.35
   0   1 -13    4.09    0.42
   1  -1  13    2.73    0.31
   1  -1  13    3.21    0.35
  -1  -1 -13    2.84    0.28
  -1  -1 -13    2.56    0.32
   1  -1  13    2.21    0.32
   1  -1  13    2.18    0.38
   1   1  13    2.36    0.30
   1   1  13    2.52    0.28
  -1   1 -13    2.44    0.34
  -1   1 -13    2.92    0.29
  -1   1 -13    2.54    0.26
   1   1  13    2.66    0.23
  -1   1 -13    2.76    0.38
   2  -1  13    1.30    0.25
  -2  -1 -13    1.33    0.27
   2  -1  13    0.60    0.25
   2  -1  13    1.24    0.22
  -2  -1 -13    1.41    0.20
  -2  -1 -13    1.33    0.25
   2   1  13    1.45    0.20
   2   1  13    1.25    0.24
  -2   1 -13    1.12    0.19
   2   1  13    1.29    0.21
  -2   1 -13    1.41    0.26
   3  -1  13    3.18    0.30
  -3   1 -13    2.72    0.26
  -3   1 -13    2.42    0.20
   3   1  13    2.95    0.32
   3   1  13    2.70    0.23
   3  -2 -13   10.95    0.66
   3   2 -13    8.37    0.51
  -3   2  13    9.42    0.58
  -2  -2  13    5.76    0.46
   2  -2 -13    5.53    0.45
   2  -2 -13    5.62    0.38
   2   2 -13    6.65    0.40
   2   2 -13    5.98    0.42
   2   2 -13    5.81    0.67
  -2   2  13    5.75    0.44
   2   2 -13    5.79    0.39
  -1  -2  13   13.93    0.81
   1  -2 -13   12.66    0.80
   1  -2 -13   13.56    0.78
  -1  -2  13   11.77    0.81
  -1   2  13   14.40    0.88
   1   2 -13   14.60    0.84
   1   2 -13   12.48    0.83
  -1   2  13   14.63    0.89
   1   2 -13   15.65    0.85
   0  -2  13    0.64    0.15
   0  -2  13    0.73    0.21
   0  -2 -13    0.72    0.20
   0   2  13    0.52    0.16
   0   2 -13    0.44    0.12
   0   2  13    0.35    0.12
   0   2 -13    0.73    0.15
   0   2  13    0.99    0.32
   0   2  13    0.51    0.10
   1  -2  13    0.49    0.36
   1  -2  13    0.73    0.17
  -1  -2 -13    0.81    0.15
  -1  -2 -13    0.56    0.14
   1  -2  13    0.94    0.17
  -1  -2 -13    1.10    0.20
   1  -2  13    1.25    0.24
  -1   2 -13    1.08    0.20
   1   2  13    1.16    0.19
   1   2  13    0.93    0.15
   1   2  13    0.88    0.16
  -1   2 -13    0.51    0.29
   2  -2  13    0.92    0.21
  -2  -2 -13    1.26    0.24
  -2  -2 -13    1.12    0.22
   2   2  13    1.33    0.25
  -2   2 -13    1.59    0.21
   2   2  13    1.69    0.18
  -2   2 -13    1.82    0.23
  -2  -3  13    9.74    0.63
  -2   3  13   15.71    0.88
   2   3 -13   15.56    0.88
  -1  -3  13    0.28    0.12
   1  -3 -13    0.50    0.18
  -1   3  13    0.06    0.14
  -1   3  13    0.32    0.36
   1   3 -13    0.13    0.09
  -1   3  13    0.08    0.10
   1   3 -13    0.13    0.09
   0  -3  13    4.56    0.37
   0  -3 -13    4.14    0.33
   0  -3 -13    4.48    0.38
   0  -3  13    3.94    0.29
   0  -3  13    3.81    0.34
   0   3  13    4.96    0.33
   0   3 -13    5.90    0.41
   0   3 -13    5.77    0.39
   0   3  13    5.13    0.39
   0   3  13    5.36    0.39
  -1  -3 -13   11.94    0.67
   1  -3  13   10.36    0.64
   1   3  13   13.10    0.70
   1   3  13   12.64    0.72
  -1   3 -13   12.20    0.72
  -1   3 -13   11.91    0.72
  -2   0  14    1.40    0.23
  -2   0  14    1.32    0.26
   2   0 -14    1.53    0.31
   2   0 -14    1.39    0.22
  -1   0  14    1.23    0.25
   1   0 -14    1.23    0.23
  -1   0  14    0.53    0.30
   1   0 -14    1.59    0.26
   1   0 -14    1.27    0.22
   0   0 -14   11.05    0.68
   0   0 -14   10.44    0.67
   0   0  14   11.12    0.73
   0   0  14   10.12    0.69
   0   0 -14   10.38    0.67
   0   0  14   10.55    0.65
  -1   0 -14    6.17    0.46
  -1   0 -14    6.26    0.43
  -1   0 -14    6.25    0.51
   1   0  14    5.73    0.43
   1   0  14    5.46    0.53
   1   0  14    6.51    0.42
  -1   0 -14    6.03    0.44
  -2   0 -14    0.32    0.11
   2   0  14    0.26    0.14
   2   0  14    0.13    0.16
  -2  -1  14    2.81    0.23
   2  -1 -14    2.48    0.25
  -2  -1  14    2.85    0.27
   2  -1 -14    2.82    0.26
   2   1 -14    2.78    0.22
   2   1 -14    2.26    0.24
  -2   1  14    2.88    0.25
   1  -1 -14   12.16    0.72
  -1  -1  14   11.23    0.71
  -1  -1  14   11.58    0.73
   1   1 -14   11.11    0.67
   1   1 -14   10.66    0.78
   1   1 -14   12.73    0.68
   1   1 -14   10.44    0.70
  -1   1  14   10.75    0.75
  -1   1  14   12.28    0.73
   0  -1  14   14.84    0.93
   0  -1 -14   16.27    0.91
   0  -1  14   15.30    0.96
   0  -1 -14   16.16    0.93
   0  -1  14   14.95    0.92
   0   1 -14   15.36    1.00
   0   1  14   16.96    0.99
   0   1 -14   18.94    0.99
   0   1  14   15.04    1.00
   0   1 -14   17.00    1.00
   0   1  14   17.12    0.95
   0   1 -14   15.53    0.96
  -1  -1 -14    0.52    0.14
  -1  -1 -14    0.38    0.18
   1  -1  14    0.18    0.17
   1  -1  14    0.46    0.18
  -1  -1 -14    0.56    0.16
   1   1  14    0.38    0.12
   1   1  14    0.39    0.14
  -1   1 -14    0.21    0.13
  -2  -1 -14    2.58    0.21
   2  -1  14    2.46    0.24
  -2   1 -14    2.22    0.22
   2   1  14    2.61    0.23
  -2   1 -14    2.15    0.20
  -1  -2  14    7.42    0.51
  -1  -2  14    8.50    0.53
   1  -2 -14    9.11    0.50
  -1  -2  14    8.30    0.50
   1  -2 -14    8.14    0.52
   1   2 -14    9.08    0.56
  -1   2  14   10.50    0.56
   1   2 -14    9.06    0.55
  -1   2  14    8.99    0.61
   0  -2  14    3.99    0.34
   0  -2 -14    4.60    0.33
   0  -2 -14    4.29    0.33
   0  -2 -14    3.96    0.29
   0  -2  14    4.79    0.37
   0  -2  14    3.50    0.30
   0   2  14    4.89    0.35
   0   2 -14    5.25    0.33
   0   2  14    4.73    0.34
   0   2 -14    4.32    0.31
   1  -2  14   -0.10    0.09
  -1  -2 -14    0.00    0.08
  -1  -2 -14    0.01    0.12
   1   2  14   -0.14    0.10
  -1   2 -14    0.16    0.09
  -1   2 -14    0.15    0.24
   1   2  14    0.08    0.10
   0   0 -15    1.02    0.20
   0  -1 -15    6.93    0.47
   0  -1 -15    9.42    0.55
   0   0   0    0.00    0.00
;
_shelx_hkl_checksum     86794
_shelx_res_file
;
TITL cu_160526_LS_GT_EX115_0m in P2(1)
CELL 1.54178 5.4143 5.4176 11.9200 90.000 90.977 90.000
ZERR 2.00 0.0002 0.0002 0.0005 0.000 0.001 0.000
LATT -1
SYMM -x, y+1/2, -z
SFAC C H O
UNIT 14 20 8
LIST 4 ! automatically inserted. Change 6 to 4 for CHECKCIF!!
TEMP 25
SIZE 0.104 0.342 0.374
ACTA
L.S. 10
FMAP 2
PLAN -2 0 0.00
HTAB
BOND $H
CONF
WGHT    0.054600    0.051800
EXTI    0.160916
FVAR       0.81754
C1    1    0.499236    0.295399    0.225859    11.00000    0.02522    0.03046 =
         0.03219    0.00208    0.00380   -0.00457
C2    1    0.381523    0.129332    0.144574    11.00000    0.03221    0.03604 =
         0.02567   -0.00016    0.00549   -0.00508
AFIX  43
H2    2    0.430422    0.137342    0.070248    11.00000   -1.20000
AFIX   0
C3    1    0.206780   -0.033799    0.171734    11.00000    0.02506    0.02631 =
         0.02738   -0.00107    0.00179    0.00131
C31   1    0.092067   -0.202871    0.087148    11.00000    0.04290    0.03584 =
         0.03347   -0.00499    0.00075   -0.00839
AFIX 137
H31A  2    0.171069   -0.181283    0.016327    11.00000   -1.50000
H31B  2   -0.080656   -0.165625    0.079002    11.00000   -1.50000
H31C  2    0.111878   -0.370640    0.111614    11.00000   -1.50000
AFIX   0
C4    1    0.123434   -0.063131    0.291554    11.00000    0.02411    0.02192 =
         0.02889    0.00113    0.00609    0.00009
AFIX  13
H4    2    0.219047   -0.196517    0.326914    11.00000   -1.20000
AFIX   0
C5    1    0.165774    0.171904    0.358289    11.00000    0.02270    0.02422 =
         0.02432    0.00065    0.00371    0.00237
AFIX  13
H5    2    0.053436    0.300458    0.330169    11.00000   -1.20000
AFIX   0
C6    1    0.431447    0.260716    0.348192    11.00000    0.02396    0.02668 =
         0.02671   -0.00190    0.00040    0.00107
AFIX  13
H6    2    0.541817    0.136787    0.381822    11.00000   -1.20000
AFIX   0
O1    3    0.647194    0.452428    0.197693    11.00000    0.04641    0.04589 =
         0.04399   -0.00021    0.00803   -0.02364
O4    3   -0.131617   -0.119172    0.299945    11.00000    0.02869    0.03628 =
         0.05479   -0.01237    0.01517   -0.00990
H41   2   -0.172059   -0.273477    0.268741    11.00000   -1.50000
O5    3    0.111971    0.120579    0.473191    11.00000    0.03630    0.03876 =
         0.02601   -0.00156    0.00915   -0.00053
H51   2    0.096052    0.262705    0.501682    11.00000   -1.50000
O6    3    0.454915    0.482082    0.409650    11.00000    0.03286    0.03641 =
         0.04286   -0.01247   -0.00440   -0.00155
H61   2    0.605649    0.484526    0.436908    11.00000   -1.50000
HKLF 4 1 1 0 0 0 1 0 0 0 1
REM  cu_160526_LS_GT_EX115_0m in P2(1)
REM R1 =  0.0330 for    1472 Fo > 4sig(Fo)  and  0.0333 for all    1492 data
REM    111 parameters refined using      1 restraints
END
WGHT      0.0546      0.0518
REM Instructions for potential hydrogen bonds
EQIV $1 x, y-1, z
HTAB C4 O6_$1
EQIV $2 x+1, y, z
HTAB C6 O4_$2
EQIV $3 -x+1, y-1/2, -z+1
HTAB C6 O6_$3
EQIV $4 x-1, y-1, z
HTAB O4 O1_$4
EQIV $5 -x, y+1/2, -z+1
HTAB O5 O4_$5
HTAB O5 O5_$5
EQIV $6 -x+1, y+1/2, -z+1
HTAB O6 O5_$6
REM Highest difference peak  0.254,  deepest hole -0.182,  1-sigma level  0.054
Q1    1   0.2978  0.2120  0.3508  11.00000  0.05    0.25
Q2    1   0.2379  0.1257  0.1538  11.00000  0.05    0.18
;
_shelx_res_checksum     32779
_shelxl_version_number        2.014
