# Supplementary material for: Crystal structure and absolute configuration of (4S,5R,6S)-4,5,6-trihy­droxy-3-methyl­cyclo­hex-2-enone (gabosine H)
Source: Acta Crystallogr E Crystallogr Commun. 2017 Mar 28;73(Pt 4):606–9. doi: 10.1107/S2056989017004509 (PMC5382632; doi:10.1107/S2056989017004509)
Supplement: Supplementary file 2 [file e-73-00606-Isup2.hkl]

data_I                                                                          
_shelx_title ' cu_160526_LS_GT_EX115_0m in P2(1)'                               
_shelx_refln_list_code          4                                               
_shelx_F_calc_maximum       45.35                                               
_exptl_crystal_F_000       168.00                                               
_reflns_d_resolution_high  0.7850                                               
                                                                                
loop_                                                                           
 _space_group_symop_operation_xyz                                               
 'x, y, z'                                                                      
 '-x, y+1/2, -z'                                                                
                                                                                
_cell_length_a     5.4143                                                       
_cell_length_b     5.4176                                                       
_cell_length_c    11.9200                                                       
_cell_angle_alpha  90.000                                                       
_cell_angle_beta   90.977                                                       
_cell_angle_gamma  90.000                                                       
                                                                                
_shelx_F_squared_multiplier     1.000                                           
                                                                                
loop_                                                                           
 _refln_index_h                                                                 
 _refln_index_k                                                                 
 _refln_index_l                                                                 
 _refln_F_squared_calc                                                          
 _refln_F_squared_meas                                                          
 _refln_F_squared_sigma                                                         
 _refln_observed_status                                                         
   0  -6   0        104.37        106.91         2.97 o                         
   1  -6   0          7.12          7.53         0.25 o                         
   2  -6   0          5.43          5.35         0.34 o                         
   3  -6   0          3.71          3.45         0.33 o                         
   1  -5   0         78.43         79.59         1.36 o                         
   2  -5   0         57.55         61.42         1.45 o                         
   3  -5   0          7.77          8.12         0.23 o                         
   4  -5   0          1.01          1.09         0.11 o                         
   0  -4   0         63.13         70.33         2.30 o                         
   1  -4   0        137.86        137.49         2.16 o                         
   2  -4   0         65.88         62.96         1.44 o                         
   3  -4   0          2.33          2.06         0.15 o                         
   4  -4   0         60.90         62.12         1.43 o                         
   5  -4   0         14.30         14.16         0.41 o                         
   1  -3   0          3.61          4.08         0.24 o                         
   2  -3   0         62.87         62.14         0.97 o                         
   3  -3   0         33.27         28.78         0.70 o                         
   4  -3   0          3.86          3.39         0.17 o                         
   5  -3   0          1.62          1.75         0.14 o                         
   6  -3   0          3.42          3.34         0.15 o                         
   0  -2   0        168.88        158.57         8.56 o                         
   1  -2   0         47.09         41.65         1.05 o                         
   2  -2   0         37.82         40.00         1.27 o                         
   3  -2   0         17.28         15.80         0.27 o                         
   4  -2   0          6.24          6.05         0.17 o                         
   5  -2   0         22.37         22.10         0.46 o                         
   6  -2   0          1.14          1.66         0.13 o                         
   1  -1   0       1090.93       1227.14        67.50 o                         
   2  -1   0         28.89         25.40         0.55 o                         
   3  -1   0        128.73        126.42         1.66 o                         
   4  -1   0         64.23         61.74         0.95 o                         
   5  -1   0         45.72         47.87         0.83 o                         
   6  -1   0         21.80         22.65         0.45 o                         
   1   0   0          3.54          4.62         0.09 o                         
   2   0   0        208.29        187.98         2.70 o                         
   3   0   0        630.67        622.92         9.87 o                         
   4   0   0        272.65        261.84         4.75 o                         
   5   0   0         14.63         13.97         0.33 o                         
   6   0   0          0.90          1.61         0.13 o                         
   1   1   0       1088.68       1229.36        67.70 o                         
   2   1   0         28.04         25.34         0.39 o                         
   3   1   0        128.38        128.02         1.69 o                         
   4   1   0         63.11         58.63         1.05 o                         
   5   1   0         45.64         46.78         0.89 o                         
   6   1   0         22.01         22.24         0.53 o                         
   0   2   0        165.84        151.24         5.85 o                         
   1   2   0         47.99         44.16         0.82 o                         
   2   2   0         37.87         40.19         0.63 o                         
   3   2   0         17.20         15.87         0.27 o                         
   4   2   0          6.36          6.11         0.17 o                         
   5   2   0         22.40         20.92         0.49 o                         
   6   2   0          1.16          1.32         0.12 o                         
   1   3   0          3.68          4.20         0.13 o                         
   2   3   0         63.02         61.62         1.15 o                         
   3   3   0         33.60         29.60         0.57 o                         
   4   3   0          4.03          3.28         0.14 o                         
   5   3   0          1.72          1.91         0.12 o                         
   6   3   0          3.49          3.12         0.22 o                         
   0   4   0         63.65         64.13         2.52 o                         
   1   4   0        138.88        135.67         4.27 o                         
   2   4   0         66.38         66.88         1.89 o                         
   3   4   0          2.42          2.22         0.13 o                         
   4   4   0         61.29         62.91         1.50 o                         
   5   4   0         13.97         14.43         0.69 o                         
   1   5   0         78.73         72.44         2.34 o                         
   2   5   0         57.61         56.33         1.57 o                         
   3   5   0          7.67          7.93         0.26 o                         
   4   5   0          0.99          1.04         0.10 o                         
   1   6   0          6.98          5.49         0.27 o                         
   2   6   0          5.27          4.72         0.26 o                         
   3   6   0          3.64          3.40         0.20 o                         
  -3  -6   1         11.33         13.56         0.83 o                         
  -2  -6   1          5.74          6.27         0.32 o                         
  -1  -6   1         20.11         20.92         0.61 o                         
   0  -6   1          0.62          0.90         0.10 o                         
   1  -6   1         13.31         14.35         0.35 o                         
   2  -6   1         24.75         27.45         1.13 o                         
   3  -6   1          9.43         10.00         0.63 o                         
  -4  -5   1          1.53          1.16         0.14 o                         
  -3  -5   1         11.06         11.06         0.27 o                         
  -2  -5   1         48.23         49.29         1.33 o                         
  -1  -5   1         23.42         25.82         0.58 o                         
   0  -5   1         31.00         32.71         0.67 o                         
   1  -5   1         61.29         62.23         1.13 o                         
   2  -5   1         85.14         96.11         3.47 o                         
   3  -5   1         39.01         42.07         0.90 o                         
   4  -5   1          7.14          9.00         0.30 o                         
  -5  -4   1          0.45          0.54         0.18 o                         
  -4  -4   1         32.56         34.28         0.82 o                         
  -3  -4   1          8.87          8.61         0.26 o                         
  -2  -4   1         15.95         16.00         0.39 o                         
  -1  -4   1        169.03        165.41         2.61 o                         
   0  -4   1         15.74         16.04         0.47 o                         
   1  -4   1         64.82         62.88         1.34 o                         
   2  -4   1        127.50        116.51         3.10 o                         
   3  -4   1         27.23         29.05         0.54 o                         
   4  -4   1         15.46         15.14         0.42 o                         
   5  -4   1         22.09         23.46         0.56 o                         
  -6  -3   1          1.61          1.65         0.12 o                         
  -5  -3   1          1.11          0.85         0.12 o                         
  -4  -3   1        126.80        125.48         2.19 o                         
  -3  -3   1         93.86         96.55         1.55 o                         
  -2  -3   1          8.94          8.39         0.21 o                         
  -1  -3   1         22.01         20.17         0.51 o                         
   0  -3   1        198.17        177.00         8.34 o                         
   1  -3   1         74.52         71.00         1.81 o                         
   2  -3   1         38.39         37.83         0.62 o                         
   3  -3   1        134.98        124.02         2.07 o                         
   4  -3   1         11.16         10.48         0.27 o                         
   5  -3   1          3.86          3.97         0.18 o                         
   6  -3   1          0.57          0.94         0.11 o                         
  -6  -2   1          0.15          0.18         0.08 o                         
  -5  -2   1         43.65         41.80         0.81 o                         
  -4  -2   1          9.86         10.10         0.22 o                         
  -3  -2   1         59.50         55.62         0.80 o                         
  -2  -2   1          2.02          2.63         0.13 o                         
  -1  -2   1          3.35          4.40         0.15 o                         
   0  -2   1        107.29        106.75         3.03 o                         
   1  -2   1        615.93        553.82        32.74 o                         
   2  -2   1        264.78        259.45         5.71 o                         
   3  -2   1         44.10         44.24         0.73 o                         
   4  -2   1          3.25          3.59         0.17 o                         
   5  -2   1         62.94         72.07         1.36 o                         
   6  -2   1          2.10          1.98         0.14 o                         
  -6  -1   1          3.40          3.20         0.13 o                         
  -5  -1   1          8.35          7.59         0.19 o                         
  -4  -1   1         11.92         12.52         0.22 o                         
  -3  -1   1        292.23        281.16         3.74 o                         
  -2  -1   1        725.18        667.04        19.28 o                         
  -1  -1   1        745.24        734.67        28.88 o                         
   2  -1   1        666.57        604.74        15.20 o                         
   3  -1   1        152.59        148.81         1.85 o                         
   4  -1   1        127.00        132.53         1.88 o                         
   5  -1   1         19.36         18.98         0.37 o                         
   6  -1   1         22.64         24.57         0.51 o                         
  -6   0   1          0.00          0.10         0.07 o                         
  -5   0   1         58.63         58.31         0.96 o                         
  -4   0   1         44.34         48.50         0.96 o                         
  -3   0   1        419.36        387.38         5.22 o                         
  -2   0   1         11.12         11.64         0.22 o                         
  -1   0   1        269.29        232.81        11.62 o                         
   0   0   1        468.25        502.96        27.46 o                         
   1   0   1        318.01        286.08        10.92 o                         
   2   0   1        281.73        251.88         3.82 o                         
   3   0   1         57.67         51.26         0.80 o                         
   4   0   1        143.10        138.75         2.70 o                         
   5   0   1          2.97          2.90         0.13 o                         
   6   0   1          0.19          0.42         0.11 o                         
  -6   1   1          3.29          3.17         0.13 o                         
  -5   1   1          8.16          7.06         0.21 o                         
  -4   1   1         12.13         12.91         0.31 o                         
  -3   1   1        292.87        285.99         3.45 o                         
  -2   1   1        727.94        650.21        16.46 o                         
  -1   1   1        741.79        775.55        42.50 o                         
   0   1   1        486.73        406.45        21.93 o                         
   2   1   1        665.68        587.98        13.91 o                         
   3   1   1        152.98        150.58         2.03 o                         
   4   1   1        126.78        126.69         2.84 o                         
   5   1   1         19.22         18.03         0.47 o                         
   6   1   1         22.43         23.40         0.56 o                         
  -6   2   1          0.15          0.11         0.07 o                         
  -5   2   1         43.62         41.06         0.89 o                         
  -4   2   1          9.88         10.18         0.27 o                         
  -3   2   1         60.29         54.80         0.92 o                         
  -2   2   1          1.95          2.61         0.08 o                         
  -1   2   1          3.48          4.50         0.11 o                         
   0   2   1        107.64        108.87         2.41 o                         
   1   2   1        614.33        575.74        27.42 o                         
   2   2   1        263.33        275.06         4.05 o                         
   3   2   1         44.57         45.29         0.81 o                         
   4   2   1          3.20          3.64         0.14 o                         
   5   2   1         61.93         68.58         1.57 o                         
   6   2   1          1.95          1.52         0.18 o                         
  -6   3   1          1.62          1.42         0.17 o                         
  -5   3   1          1.08          0.96         0.09 o                         
  -4   3   1        126.56        116.85         1.94 o                         
  -3   3   1         93.48         92.88         1.71 o                         
  -2   3   1          9.08          9.07         0.27 o                         
  -1   3   1         22.18         19.66         0.35 o                         
   0   3   1        199.77        212.32         2.96 o                         
   1   3   1         74.71         76.00         1.30 o                         
   2   3   1         38.93         37.47         1.06 o                         
   3   3   1        136.65        128.64         2.35 o                         
   4   3   1         11.06         10.16         0.25 o                         
   5   3   1          4.01          3.94         0.17 o                         
   6   3   1          0.62          0.81         0.13 o                         
  -5   4   1          0.47          0.52         0.12 o                         
  -4   4   1         32.53         32.52         1.05 o                         
  -3   4   1          8.75          8.08         0.26 o                         
  -2   4   1         15.79         15.72         0.82 o                         
  -1   4   1        168.61        159.37         5.01 o                         
   0   4   1         16.02         15.01         0.52 o                         
   1   4   1         65.82         65.65         2.12 o                         
   2   4   1        127.09        118.65         3.74 o                         
   3   4   1         27.30         27.77         0.63 o                         
   4   4   1         15.80         15.06         0.42 o                         
   5   4   1         22.55         22.72         0.76 o                         
  -4   5   1          1.52          1.34         0.16 o                         
  -3   5   1         11.06         10.77         0.35 o                         
  -2   5   1         47.70         44.96         1.26 o                         
  -1   5   1         23.72         22.59         0.80 o                         
   0   5   1         31.75         30.65         0.82 o                         
   1   5   1         61.22         56.16         1.60 o                         
   2   5   1         85.15         87.02         2.39 o                         
   3   5   1         39.20         43.20         1.09 o                         
   4   5   1          7.26          8.49         0.28 o                         
  -3   6   1         11.23         10.21         0.98 o                         
  -2   6   1          5.88          5.67         0.28 o                         
  -1   6   1         19.80         17.75         0.73 o                         
   1   6   1         13.37         11.55         0.43 o                         
   2   6   1         24.70         24.31         0.97 o                         
   3   6   1          9.47          9.89         0.65 o                         
  -3  -6   2          4.30          4.65         0.36 o                         
  -2  -6   2          0.98          0.73         0.11 o                         
  -1  -6   2         14.96         16.11         0.37 o                         
   0  -6   2          4.13          5.25         0.19 o                         
   1  -6   2          8.72          9.13         0.29 o                         
   2  -6   2          2.54          2.53         0.21 o                         
  -4  -5   2          4.43          4.83         0.22 o                         
  -3  -5   2          0.85          0.76         0.09 o                         
  -2  -5   2         19.05         19.02         0.46 o                         
  -1  -5   2         16.30         16.54         0.39 o                         
   0  -5   2         28.14         27.55         0.65 o                         
   1  -5   2         62.75         61.87         1.15 o                         
   2  -5   2          1.48          1.04         0.14 o                         
   3  -5   2          9.28          9.60         0.26 o                         
   4  -5   2          3.94          3.09         0.18 o                         
  -5  -4   2          5.29          6.32         0.20 o                         
  -4  -4   2         24.98         25.50         0.55 o                         
  -3  -4   2         63.08         63.30         1.28 o                         
  -2  -4   2         59.89         58.46         1.06 o                         
  -1  -4   2        104.86        100.75         2.48 o                         
   0  -4   2         41.84         41.15         0.89 o                         
   1  -4   2         14.79         15.75         0.35 o                         
   2  -4   2        124.99        123.38         2.06 o                         
   3  -4   2         53.28         55.15         1.01 o                         
   4  -4   2         51.62         50.89         1.10 o                         
   5  -4   2          6.64          7.71         0.26 o                         
  -6  -3   2          0.38          0.35         0.10 o                         
  -5  -3   2          0.50          0.42         0.09 o                         
  -4  -3   2         61.43         58.48         1.05 o                         
  -3  -3   2         20.50         16.91         0.56 o                         
  -2  -3   2         16.29         16.50         0.32 o                         
  -1  -3   2        173.71        188.31         3.22 o                         
   0  -3   2        175.09        162.99         4.65 o                         
   1  -3   2        132.62        124.99         2.31 o                         
   2  -3   2         32.99         36.12         0.60 o                         
   3  -3   2        308.92        313.25         8.51 o                         
   4  -3   2         40.32         40.77         0.85 o                         
   5  -3   2          0.26          0.32         0.09 o                         
   6  -3   2         19.44         23.95         0.70 o                         
  -6  -2   2         14.25         13.89         0.37 o                         
  -5  -2   2         15.36         12.84         0.32 o                         
  -4  -2   2         26.35         28.07         0.46 o                         
  -3  -2   2        148.40        145.05         2.05 o                         
  -2  -2   2        489.17        495.00        10.54 o                         
  -1  -2   2        155.58        146.75         3.72 o                         
   0  -2   2        648.76        678.43        21.56 o                         
   1  -2   2        286.80        296.00         7.55 o                         
   2  -2   2        360.12        351.48         7.96 o                         
   3  -2   2         70.80         69.51         1.00 o                         
   4  -2   2        152.88        153.95         2.35 o                         
   5  -2   2         39.12         44.85         1.52 o                         
   6  -2   2          2.94          2.80         0.14 o                         
  -6  -1   2          2.57          2.52         0.14 o                         
  -5  -1   2         17.54         16.42         0.30 o                         
  -4  -1   2         32.06         30.12         0.49 o                         
  -3  -1   2         53.39         57.20         0.77 o                         
  -2  -1   2         72.42         72.27         1.22 o                         
  -1  -1   2        175.17        159.58         2.55 o                         
   0  -1   2        209.74        186.99         4.72 o                         
   2  -1   2        428.30        418.11         7.91 o                         
   3  -1   2         26.36         22.11         0.35 o                         
   4  -1   2         83.81         83.75         1.25 o                         
   5  -1   2         13.67         13.89         0.28 o                         
   6  -1   2         18.02         20.34         0.48 o                         
  -6   0   2          0.05          0.11         0.06 o                         
  -5   0   2          6.51          7.15         0.20 o                         
  -4   0   2         51.86         46.31         0.71 o                         
  -3   0   2          4.49          3.07         0.10 o                         
  -2   0   2        229.80        211.74         3.22 o                         
  -1   0   2         70.99         62.97         0.98 o                         
   0   0   2        795.57        937.61        36.24 o                         
   1   0   2        197.93        195.92         3.16 o                         
   2   0   2          5.37          6.03         0.16 o                         
   3   0   2         85.58         93.79         1.40 o                         
   4   0   2         12.28         10.03         0.22 o                         
   5   0   2          0.72          0.65         0.09 o                         
   6   0   2         71.21         82.08         2.16 o                         
  -6   1   2          2.67          2.45         0.12 o                         
  -5   1   2         17.57         16.15         0.36 o                         
  -4   1   2         32.09         30.12         0.61 o                         
  -3   1   2         52.61         57.20         0.80 o                         
  -2   1   2         73.15         72.83         1.32 o                         
  -1   1   2        176.42        158.27         2.46 o                         
   0   1   2        210.30        188.27         3.52 o                         
   1   1   2        636.51        587.47        34.08 o                         
   2   1   2        427.01        412.45         7.08 o                         
   3   1   2         26.10         23.08         0.46 o                         
   4   1   2         84.22         81.06         1.31 o                         
   5   1   2         13.74         14.09         0.31 o                         
   6   1   2         17.97         19.81         0.55 o                         
  -6   2   2         14.04         13.12         0.34 o                         
  -5   2   2         15.56         13.33         0.45 o                         
  -4   2   2         26.07         27.35         0.51 o                         
  -3   2   2        147.92        138.14         2.18 o                         
  -2   2   2        488.49        482.64         7.03 o                         
  -1   2   2        156.20        150.08         3.15 o                         
   0   2   2        648.75        706.78        39.21 o                         
   1   2   2        290.42        300.83         5.71 o                         
   2   2   2        358.68        358.51         5.11 o                         
   3   2   2         70.60         73.98         1.31 o                         
   4   2   2        154.73        152.77         2.64 o                         
   5   2   2         38.81         40.29         0.95 o                         
   6   2   2          2.90          3.04         0.17 o                         
  -6   3   2          0.36          0.21         0.21 o                         
  -5   3   2          0.45          0.46         0.08 o                         
  -4   3   2         61.73         56.44         0.95 o                         
  -3   3   2         20.38         16.78         0.37 o                         
  -2   3   2         16.27         15.86         0.38 o                         
  -1   3   2        173.03        181.08         3.34 o                         
   0   3   2        175.89        184.37         3.57 o                         
   1   3   2        132.32        141.22         2.74 o                         
   2   3   2         32.50         35.42         0.82 o                         
   3   3   2        308.75        303.75         9.12 o                         
   4   3   2         40.22         38.56         0.71 o                         
   5   3   2          0.26          0.22         0.08 o                         
   6   3   2         19.20         20.68         1.18 o                         
  -5   4   2          5.32          5.75         0.31 o                         
  -4   4   2         24.59         25.09         0.59 o                         
  -3   4   2         63.07         59.94         1.36 o                         
  -2   4   2         60.58         55.36         1.19 o                         
  -1   4   2        104.18        102.91         3.00 o                         
   0   4   2         41.99         42.50         0.99 o                         
   1   4   2         15.00         16.28         0.42 o                         
   2   4   2        125.39        120.98         2.71 o                         
   3   4   2         53.13         53.96         1.15 o                         
   4   4   2         51.59         50.38         1.26 o                         
   5   4   2          6.67          6.83         0.89 o                         
  -4   5   2          4.41          4.81         0.19 o                         
  -3   5   2          0.87          0.86         0.09 o                         
  -2   5   2         18.69         18.58         0.65 o                         
  -1   5   2         16.48         15.14         0.59 o                         
   0   5   2         27.92         25.98         0.71 o                         
   1   5   2         61.98         59.74         2.14 o                         
   2   5   2          1.48          1.26         0.12 o                         
   3   5   2          9.26          9.31         0.29 o                         
   4   5   2          3.93          3.52         0.20 o                         
  -3   6   2          4.14          4.48         0.30 o                         
  -2   6   2          0.95          1.07         0.16 o                         
  -1   6   2         15.05         15.87         1.01 o                         
   1   6   2          8.74          8.59         0.40 o                         
   2   6   2          2.60          2.61         0.19 o                         
   3   6   2          2.63          2.83         0.21 o                         
  -3  -6   3          9.75          9.94         0.60 o                         
  -2  -6   3          0.53          0.50         0.09 o                         
  -1  -6   3          5.59          6.04         0.21 o                         
   0  -6   3         35.38         38.87         0.92 o                         
   1  -6   3          1.42          1.59         0.14 o                         
   2  -6   3         12.04         11.83         0.39 o                         
  -4  -5   3          8.30         10.81         0.45 o                         
  -3  -5   3         16.15         16.07         0.35 o                         
  -2  -5   3         61.37         58.17         3.77 o                         
  -1  -5   3         10.61         11.45         0.28 o                         
   0  -5   3          7.20          7.68         0.24 o                         
   1  -5   3         33.14         34.83         0.70 o                         
   2  -5   3         25.97         24.99         0.96 o                         
   3  -5   3          1.83          2.02         0.13 o                         
   4  -5   3          0.26          0.24         0.09 o                         
  -5  -4   3         15.22         16.39         0.75 o                         
  -4  -4   3         18.41         18.25         0.41 o                         
  -3  -4   3         57.65         56.27         1.08 o                         
  -2  -4   3          9.10         10.02         0.22 o                         
  -1  -4   3         48.94         50.46         1.50 o                         
   0  -4   3          1.03          1.69         0.12 o                         
   1  -4   3         12.17         10.17         0.40 o                         
   2  -4   3        109.30        109.95         1.77 o                         
   3  -4   3         11.84         11.70         0.31 o                         
   4  -4   3          1.40          1.34         0.15 o                         
   5  -4   3         10.36         11.49         0.54 o                         
  -6  -3   3          9.91         10.09         0.45 o                         
  -5  -3   3          8.67          8.02         0.24 o                         
  -4  -3   3         41.41         36.86         0.69 o                         
  -3  -3   3          0.39          0.72         0.09 o                         
  -2  -3   3        107.62        107.11         1.58 o                         
  -1  -3   3         41.70         38.96         0.66 o                         
   0  -3   3        384.88        382.70         5.99 o                         
   1  -3   3         20.02         17.72         0.33 o                         
   2  -3   3         43.54         45.40         0.77 o                         
   3  -3   3        324.97        330.44         5.68 o                         
   4  -3   3          7.81          8.53         0.25 o                         
   5  -3   3         29.83         33.77         0.75 o                         
   6  -3   3         11.71         11.85         0.91 o                         
  -6  -2   3         13.15         14.21         0.73 o                         
  -5  -2   3         19.53         14.22         0.65 o                         
  -4  -2   3         55.86         52.40         0.83 o                         
  -3  -2   3         13.90         10.74         0.19 o                         
  -2  -2   3         35.73         38.16         0.84 o                         
  -1  -2   3         90.05         90.55         1.91 o                         
   0  -2   3        387.03        405.11        10.08 o                         
   1  -2   3        160.06        154.77         3.67 o                         
   2  -2   3        291.34        288.33         5.85 o                         
   3  -2   3          4.98          5.52         0.16 o                         
   4  -2   3         87.00         81.18         1.32 o                         
   5  -2   3         61.70         64.65         2.23 o                         
   6  -2   3          6.86          7.15         0.24 o                         
  -6  -1   3          6.91          6.90         0.23 o                         
  -5  -1   3          8.99          9.34         0.21 o                         
  -4  -1   3          4.47          5.03         0.15 o                         
  -3  -1   3        210.54        206.67         2.61 o                         
  -2  -1   3         95.69         94.17         1.57 o                         
  -1  -1   3        490.59        386.48        16.53 o                         
   0  -1   3         35.52         36.51         0.62 o                         
   1  -1   3        358.95        372.67        14.17 o                         
   2  -1   3         22.23         21.18         0.38 o                         
   3  -1   3         12.02         11.25         0.20 o                         
   4  -1   3         88.73         87.15         1.83 o                         
   5  -1   3         14.64         14.29         0.29 o                         
   6  -1   3          4.62          4.90         0.20 o                         
  -6   0   3          4.44          4.33         0.19 o                         
  -5   0   3          1.61          2.62         0.14 o                         
  -4   0   3         13.37         11.74         0.24 o                         
  -3   0   3          9.48          6.89         0.15 o                         
  -2   0   3         22.66         20.79         0.48 o                         
  -1   0   3       1190.69       1394.54        54.09 o                         
   0   0   3         31.60         37.29         0.66 o                         
   1   0   3        200.49        201.77         3.03 o                         
   2   0   3         10.11         13.28         0.29 o                         
   3   0   3        619.11        600.65        10.75 o                         
   4   0   3          6.05          5.34         0.16 o                         
   5   0   3          0.90          0.88         0.09 o                         
   6   0   3          3.84          5.17         0.20 o                         
  -6   1   3          6.90          6.58         0.18 o                         
  -5   1   3          8.69          8.86         0.23 o                         
  -4   1   3          4.41          4.71         0.15 o                         
  -3   1   3        210.36        200.94         2.72 o                         
  -2   1   3         96.32         96.20         1.94 o                         
  -1   1   3        488.80        452.45        29.67 o                         
   0   1   3         35.47         37.54         0.61 o                         
   1   1   3        360.17        386.04         6.57 o                         
   2   1   3         22.98         22.52         0.43 o                         
   3   1   3         12.22         11.57         0.22 o                         
   4   1   3         89.56         81.93         2.24 o                         
   5   1   3         15.14         14.37         0.30 o                         
   6   1   3          4.51          4.67         0.22 o                         
  -6   2   3         12.91         12.80         0.45 o                         
  -5   2   3         20.11         16.58         0.43 o                         
  -4   2   3         55.89         51.22         0.78 o                         
  -3   2   3         14.06         10.99         0.21 o                         
  -2   2   3         35.76         37.04         0.59 o                         
  -1   2   3         89.45         93.71         1.45 o                         
   0   2   3        385.64        398.88         6.72 o                         
   1   2   3        161.23        170.14         3.02 o                         
   2   2   3        291.57        290.95         4.12 o                         
   3   2   3          4.80          5.28         0.14 o                         
   4   2   3         87.85         82.60         1.45 o                         
   5   2   3         61.92         63.54         1.27 o                         
   6   2   3          6.95          7.29         0.26 o                         
  -5   3   3          8.50          7.37         0.21 o                         
  -4   3   3         41.53         36.26         0.66 o                         
  -3   3   3          0.42          0.58         0.07 o                         
  -2   3   3        107.43        104.53         2.03 o                         
  -1   3   3         41.65         40.71         1.07 o                         
   0   3   3        385.63        413.16         7.48 o                         
   1   3   3         20.30         18.73         0.71 o                         
   2   3   3         43.81         47.03         1.00 o                         
   3   3   3        325.04        338.06         6.49 o                         
   4   3   3          7.91          8.80         0.25 o                         
   5   3   3         30.02         32.81         0.72 o                         
   6   3   3         11.59         13.27         0.80 o                         
  -5   4   3         15.31         16.17         0.67 o                         
  -4   4   3         18.28         18.39         0.42 o                         
  -3   4   3         57.53         55.24         1.19 o                         
  -2   4   3          8.80          9.48         0.26 o                         
  -1   4   3         48.43         51.64         2.12 o                         
   0   4   3          0.99          1.77         0.12 o                         
   1   4   3         12.05         10.88         0.50 o                         
   2   4   3        108.71        109.98         2.29 o                         
   3   4   3         11.62         11.51         0.32 o                         
   4   4   3          1.35          1.40         0.10 o                         
   5   4   3         10.13         13.24         0.79 o                         
  -4   5   3          8.19          7.15         0.34 o                         
  -3   5   3         16.02         16.03         0.43 o                         
  -2   5   3         60.39         57.87         1.60 o                         
  -1   5   3         10.73         11.26         0.40 o                         
   0   5   3          7.33          7.87         0.26 o                         
   1   5   3         33.47         32.44         0.95 o                         
   2   5   3         25.76         24.80         0.61 o                         
   3   5   3          1.78          1.83         0.15 o                         
   4   5   3          0.29          0.38         0.14 o                         
  -3   6   3          9.67          9.44         0.54 o                         
  -2   6   3          0.51          0.50         0.19 o                         
  -1   6   3          5.55          5.28         0.31 o                         
   0   6   3         35.62         30.61         1.74 o                         
   1   6   3          1.39          1.37         0.15 o                         
   2   6   3         11.82         11.25         0.63 o                         
   3   6   3          2.24          2.31         0.19 o                         
  -2  -6   4          7.61          6.91         0.35 o                         
  -1  -6   4         12.41         12.84         0.36 o                         
   0  -6   4          8.85          9.87         0.28 o                         
   1  -6   4          0.60          0.41         0.10 o                         
   2  -6   4          0.55          0.44         0.11 o                         
  -4  -5   4          3.82          4.21         0.20 o                         
  -3  -5   4          3.97          3.78         0.16 o                         
  -2  -5   4         72.14         74.57         1.48 o                         
  -1  -5   4          2.34          2.56         0.18 o                         
   0  -5   4          6.08          6.15         0.22 o                         
   1  -5   4         17.62         19.25         0.44 o                         
   2  -5   4          1.64          1.36         0.11 o                         
   3  -5   4         10.43         11.23         0.32 o                         
   4  -5   4          1.26          1.16         0.15 o                         
  -5  -4   4         19.14         21.39         0.89 o                         
  -4  -4   4          2.51          2.69         0.13 o                         
  -3  -4   4        105.04        110.69         1.95 o                         
  -2  -4   4          1.34          1.34         0.10 o                         
  -1  -4   4         19.62         18.19         0.43 o                         
   0  -4   4         25.88         23.19         0.82 o                         
   1  -4   4         29.17         30.78         0.63 o                         
   2  -4   4         15.23         15.91         0.36 o                         
   3  -4   4         12.17         13.57         0.34 o                         
   4  -4   4         19.80         20.54         0.47 o                         
   5  -4   4         16.41         17.16         0.52 o                         
  -5  -3   4          4.95          5.08         0.17 o                         
  -4  -3   4         96.46         93.34         1.84 o                         
  -3  -3   4          2.07          1.59         0.11 o                         
  -2  -3   4         54.01         53.11         1.04 o                         
  -1  -3   4        162.10        167.22         2.44 o                         
   0  -3   4        187.25        179.82         3.16 o                         
   1  -3   4         21.02         17.89         0.31 o                         
   2  -3   4          4.67          4.98         0.17 o                         
   3  -3   4         57.23         51.14         0.95 o                         
   4  -3   4         32.15         33.47         0.77 o                         
   5  -3   4          6.55          6.90         0.27 o                         
  -6  -2   4         12.68         12.61         0.50 o                         
  -5  -2   4         16.28         16.70         0.33 o                         
  -4  -2   4         11.85         11.02         0.25 o                         
  -3  -2   4          6.90          8.00         0.23 o                         
  -2  -2   4         77.27         76.33         1.09 o                         
  -1  -2   4         28.96         29.35         0.71 o                         
   0  -2   4         61.20         71.61         1.86 o                         
   1  -2   4        196.13        203.42         4.60 o                         
   2  -2   4          5.17          5.55         0.16 o                         
   3  -2   4         35.37         36.41         0.80 o                         
   4  -2   4        188.75        190.12         2.79 o                         
   5  -2   4         37.54         36.62         0.76 o                         
   6  -2   4          9.03         10.14         0.40 o                         
  -6  -1   4         28.32         30.26         1.01 o                         
  -5  -1   4         66.38         67.09         1.13 o                         
  -4  -1   4         48.77         47.44         0.77 o                         
  -3  -1   4         67.41         68.29         0.90 o                         
  -2  -1   4        221.24        207.46         2.96 o                         
  -1  -1   4        106.56         99.83         1.78 o                         
   0  -1   4        968.55        714.74        43.87 o                         
   1  -1   4        164.93        189.56         3.58 o                         
   2  -1   4        105.40        105.72         2.12 o                         
   3  -1   4         20.56         17.96         0.29 o                         
   4  -1   4        110.37        107.79         1.66 o                         
   5  -1   4         40.85         39.74         0.78 o                         
   6  -1   4          4.97          5.20         0.30 o                         
  -6   0   4          5.24          5.01         0.17 o                         
  -5   0   4         90.11         91.76         1.53 o                         
  -4   0   4         15.71         15.32         0.37 o                         
  -3   0   4          0.35          0.57         0.06 o                         
  -2   0   4        144.59        128.00         2.42 o                         
  -1   0   4        176.55        172.49         2.57 o                         
   0   0   4         91.54        108.39         1.56 o                         
   1   0   4        193.56        215.38         3.29 o                         
   2   0   4         55.70         57.30         1.05 o                         
   3   0   4          3.33          3.98         0.11 o                         
   4   0   4         30.66         30.42         0.61 o                         
   5   0   4         27.90         29.38         0.53 o                         
   6   0   4          2.30          2.92         0.15 o                         
  -6   1   4         28.21         28.99         0.61 o                         
  -5   1   4         66.84         65.89         1.16 o                         
  -4   1   4         49.48         47.53         0.82 o                         
  -3   1   4         67.03         68.27         0.95 o                         
  -2   1   4        221.05        207.19         3.31 o                         
  -1   1   4        106.93        107.37         1.73 o                         
   1   1   4        165.63        189.86         2.76 o                         
   2   1   4        104.95        104.17         1.59 o                         
   3   1   4         20.49         19.18         0.37 o                         
   4   1   4        110.11        106.34         1.70 o                         
   5   1   4         41.17         39.91         0.94 o                         
   6   1   4          4.90          4.70         0.24 o                         
  -6   2   4         12.26         10.93         0.74 o                         
  -5   2   4         16.21         16.72         0.34 o                         
  -4   2   4         11.72         10.70         0.22 o                         
  -3   2   4          6.91          7.99         0.17 o                         
  -2   2   4         77.54         77.57         1.28 o                         
  -1   2   4         29.26         31.36         0.51 o                         
   0   2   4         61.20         77.07         1.16 o                         
   1   2   4        195.94        225.76         3.04 o                         
   2   2   4          5.25          6.16         0.14 o                         
   3   2   4         35.86         38.54         0.66 o                         
   4   2   4        188.44        192.40         3.04 o                         
   5   2   4         37.59         37.12         0.69 o                         
   6   2   4          9.21          9.92         0.44 o                         
  -5   3   4          4.72          4.72         0.17 o                         
  -4   3   4         97.00         93.18         1.82 o                         
  -3   3   4          2.09          1.69         0.09 o                         
  -2   3   4         54.13         53.99         1.13 o                         
  -1   3   4        161.48        173.11         3.32 o                         
   0   3   4        185.86        197.82         4.02 o                         
   1   3   4         21.04         18.84         0.43 o                         
   2   3   4          4.44          4.84         0.19 o                         
   3   3   4         56.68         51.62         0.97 o                         
   4   3   4         32.37         33.88         0.66 o                         
   5   3   4          6.72          7.21         0.33 o                         
  -5   4   4         18.97         22.50         0.92 o                         
  -4   4   4          2.63          2.89         0.14 o                         
  -3   4   4        104.41        105.27         2.04 o                         
  -2   4   4          1.39          1.85         0.13 o                         
  -1   4   4         19.46         18.84         0.43 o                         
   0   4   4         25.56         25.35         0.72 o                         
   1   4   4         29.57         33.56         0.87 o                         
   2   4   4         15.30         16.10         0.38 o                         
   3   4   4         12.07         13.55         0.33 o                         
   4   4   4         19.90         20.61         0.67 o                         
   5   4   4         16.21         17.41         0.71 o                         
  -4   5   4          3.94          4.82         0.21 o                         
  -3   5   4          3.93          3.99         0.17 o                         
  -2   5   4         71.90         75.25         1.69 o                         
  -1   5   4          2.40          2.68         0.16 o                         
   0   5   4          6.14          6.00         0.23 o                         
   1   5   4         17.81         18.36         0.55 o                         
   2   5   4          1.61          1.38         0.12 o                         
   3   5   4         10.41         11.18         0.33 o                         
   4   5   4          1.21          1.86         0.28 o                         
  -2   6   4          7.55          6.93         0.31 o                         
  -1   6   4         12.16         12.21         0.53 o                         
   0   6   4          8.75          7.94         0.59 o                         
   1   6   4          0.60          0.32         0.18 o                         
   2   6   4          0.51          0.27         0.11 o                         
  -2  -6   5          8.18          7.44         0.29 o                         
  -1  -6   5         17.31         15.51         0.48 o                         
   0  -6   5         12.48         14.85         0.35 o                         
   1  -6   5          9.17          8.21         0.26 o                         
   2  -6   5         13.54         13.99         0.64 o                         
  -4  -5   5          0.47          0.49         0.15 o                         
  -3  -5   5         37.44         37.29         0.94 o                         
  -2  -5   5         38.42         38.13         0.79 o                         
  -1  -5   5          1.00          1.20         0.22 o                         
   0  -5   5         11.95         12.04         0.37 o                         
   1  -5   5          2.39          1.45         0.18 o                         
   2  -5   5          2.62          2.42         0.15 o                         
   3  -5   5         10.91         11.04         0.32 o                         
   4  -5   5          1.36          1.27         0.16 o                         
  -5  -4   5         17.70         15.79         0.53 o                         
  -4  -4   5          2.62          3.03         0.13 o                         
  -3  -4   5         41.63         43.72         1.13 o                         
  -2  -4   5         27.74         28.68         0.51 o                         
  -1  -4   5         23.56         24.18         0.64 o                         
   0  -4   5        123.66        129.20         2.16 o                         
   1  -4   5          6.90          6.45         0.21 o                         
   2  -4   5         25.26         24.19         0.52 o                         
   3  -4   5          9.70          8.25         0.38 o                         
   4  -4   5          8.70          7.73         0.23 o                         
   5  -4   5          2.50          3.23         0.21 o                         
  -5  -3   5          3.77          4.34         0.16 o                         
  -4  -3   5         13.32         14.27         0.39 o                         
  -3  -3   5          1.75          1.66         0.10 o                         
  -2  -3   5          7.31          7.43         0.19 o                         
  -1  -3   5        102.94        108.69         1.61 o                         
   0  -3   5         27.70         26.76         0.49 o                         
   1  -3   5         27.73         25.97         0.43 o                         
   2  -3   5          4.46          3.98         0.16 o                         
   3  -3   5         13.84         13.32         0.31 o                         
   4  -3   5          4.96          5.59         0.50 o                         
   5  -3   5          8.22          8.53         0.30 o                         
  -6  -2   5         16.69         15.45         0.63 o                         
  -5  -2   5          8.04          8.48         0.22 o                         
  -4  -2   5         15.69         14.86         0.31 o                         
  -3  -2   5         88.49         88.70         1.43 o                         
  -2  -2   5         20.17         21.31         0.37 o                         
  -1  -2   5         74.87         74.86         1.59 o                         
   0  -2   5        159.17        162.10         3.15 o                         
   1  -2   5        193.59        183.88         3.83 o                         
   2  -2   5         38.78         42.00         0.64 o                         
   3  -2   5         12.09         11.90         0.26 o                         
   4  -2   5         25.46         25.46         0.49 o                         
   5  -2   5          8.64          7.71         0.28 o                         
   6  -2   5          0.29          0.45         0.14 o                         
  -6  -1   5         29.15         31.75         1.50 o                         
  -5  -1   5         46.72         45.19         1.44 o                         
  -4  -1   5         33.62         34.62         0.57 o                         
  -3  -1   5         59.42         56.55         0.77 o                         
  -2  -1   5         32.35         37.98         0.60 o                         
  -1  -1   5         73.49         76.08         1.35 o                         
   0  -1   5        108.14        117.69         2.00 o                         
   1  -1   5        200.55        224.79         4.37 o                         
   2  -1   5          0.86          1.42         0.08 o                         
   3  -1   5         25.02         25.11         0.42 o                         
   4  -1   5         19.76         19.67         0.35 o                         
   5  -1   5         60.17         61.97         1.17 o                         
   6  -1   5          8.59          8.46         0.43 o                         
  -6   0   5          0.13          0.11         0.07 o                         
  -5   0   5         41.36         41.38         0.79 o                         
  -4   0   5        398.16        384.46         5.57 o                         
  -3   0   5         65.39         64.26         0.88 o                         
  -2   0   5         84.46         83.61         1.52 o                         
  -1   0   5       2056.35       2503.79        97.29 o                         
   0   0   5         11.19         12.91         0.23 o                         
   1   0   5        677.62        721.00        19.00 o                         
   2   0   5         28.61         29.14         0.54 o                         
   3   0   5          1.85          1.59         0.08 o                         
   4   0   5         10.85         10.94         0.26 o                         
   5   0   5         17.34         19.06         0.61 o                         
   6   0   5         42.74         38.98         0.97 o                         
  -6   1   5         28.61         28.64         0.74 o                         
  -5   1   5         45.74         42.89         0.82 o                         
  -4   1   5         32.94         32.64         0.53 o                         
  -3   1   5         59.17         55.96         0.81 o                         
  -2   1   5         31.74         38.46         0.64 o                         
  -1   1   5         72.82         76.98         1.25 o                         
   0   1   5        108.32        121.82         1.95 o                         
   1   1   5        200.63        220.27         3.07 o                         
   2   1   5          0.80          1.25         0.07 o                         
   3   1   5         24.76         25.79         0.42 o                         
   4   1   5         19.82         19.48         0.36 o                         
   5   1   5         60.92         59.92         1.18 o                         
   6   1   5          8.59          8.93         0.31 o                         
  -6   2   5         16.59         16.42         0.55 o                         
  -5   2   5          8.10          8.23         0.22 o                         
  -4   2   5         15.79         14.50         0.29 o                         
  -3   2   5         88.55         87.25         1.40 o                         
  -2   2   5         20.44         20.61         0.39 o                         
  -1   2   5         74.02         72.05         1.10 o                         
   0   2   5        159.79        176.75         2.47 o                         
   1   2   5        191.80        197.09         2.78 o                         
   2   2   5         38.85         44.68         0.80 o                         
   3   2   5         11.86         12.35         0.27 o                         
   4   2   5         25.49         24.81         0.44 o                         
   5   2   5          8.64          7.61         0.21 o                         
   6   2   5          0.28          0.34         0.07 o                         
  -5   3   5          3.79          4.54         0.17 o                         
  -4   3   5         13.36         13.69         0.30 o                         
  -3   3   5          1.65          1.76         0.10 o                         
  -2   3   5          7.16          7.40         0.18 o                         
  -1   3   5        103.59        108.48         1.87 o                         
   0   3   5         27.42         27.32         0.71 o                         
   1   3   5         27.56         27.86         0.54 o                         
   2   3   5          4.40          4.16         0.15 o                         
   3   3   5         13.67         13.56         0.30 o                         
   4   3   5          4.91          5.26         0.21 o                         
   5   3   5          8.10          7.78         0.29 o                         
  -5   4   5         17.81         17.93         1.05 o                         
  -4   4   5          2.81          3.43         0.19 o                         
  -3   4   5         42.00         41.96         0.85 o                         
  -2   4   5         27.70         29.37         0.61 o                         
  -1   4   5         23.66         24.67         0.52 o                         
   0   4   5        123.69        136.43         3.03 o                         
   1   4   5          6.81          6.18         0.18 o                         
   2   4   5         25.08         24.31         0.52 o                         
   3   4   5          9.70          8.64         0.27 o                         
   4   4   5          8.64          8.12         0.30 o                         
   5   4   5          2.42          2.82         0.20 o                         
  -4   5   5          0.50          0.46         0.15 o                         
  -3   5   5         37.50         37.26         1.04 o                         
  -2   5   5         38.59         39.22         0.98 o                         
  -1   5   5          0.94          1.16         0.10 o                         
   0   5   5         11.79         12.68         0.37 o                         
   1   5   5          2.31          2.06         0.14 o                         
   2   5   5          2.54          2.22         0.16 o                         
   3   5   5         10.81         11.77         0.38 o                         
   4   5   5          1.41          1.87         0.24 o                         
  -2   6   5          8.01          7.11         0.44 o                         
  -1   6   5         17.22         15.05         0.62 o                         
   0   6   5         12.70         13.08         0.78 o                         
   1   6   5          8.97          7.29         0.40 o                         
   2   6   5         13.60         15.25         0.86 o                         
  -2  -6   6         17.79         17.94         0.90 o                         
  -1  -6   6         29.36         30.38         1.13 o                         
   0  -6   6          1.25          1.26         0.13 o                         
   1  -6   6         13.17         11.93         0.34 o                         
   2  -6   6         20.11         17.18         1.16 o                         
  -3  -5   6          2.85          2.59         0.14 o                         
  -2  -5   6         13.71         13.63         0.31 o                         
  -1  -5   6         27.17         27.58         0.57 o                         
   0  -5   6         25.47         26.80         0.59 o                         
   1  -5   6         50.45         51.85         1.00 o                         
   2  -5   6         12.71         12.29         0.32 o                         
   3  -5   6          9.51         10.33         0.37 o                         
  -4  -4   6         11.31         11.40         0.31 o                         
  -3  -4   6         22.48         23.62         0.48 o                         
  -2  -4   6         23.17         23.81         0.48 o                         
  -1  -4   6          0.82          0.88         0.09 o                         
   0  -4   6         35.88         35.65         0.60 o                         
   1  -4   6         11.27          8.63         0.24 o                         
   2  -4   6         17.26         15.71         0.40 o                         
   3  -4   6          0.50          0.55         0.10 o                         
   4  -4   6          7.28          8.20         0.27 o                         
  -5  -3   6         28.89         26.98         0.75 o                         
  -4  -3   6         32.28         31.64         0.70 o                         
  -3  -3   6          9.97         10.56         0.24 o                         
  -2  -3   6         41.39         40.30         0.68 o                         
  -1  -3   6         41.25         39.57         0.67 o                         
   0  -3   6          1.95          1.98         0.14 o                         
   1  -3   6         12.41         13.20         0.29 o                         
   2  -3   6          4.14          2.81         0.17 o                         
   3  -3   6          2.82          3.15         0.18 o                         
   4  -3   6          1.30          1.03         0.12 o                         
   5  -3   6         12.93         13.39         0.55 o                         
  -6  -2   6          3.48          3.58         0.28 o                         
  -5  -2   6          3.43          3.74         0.17 o                         
  -4  -2   6          4.21          4.16         0.16 o                         
  -3  -2   6         53.23         56.26         1.01 o                         
  -2  -2   6         18.47         18.32         0.30 o                         
  -1  -2   6          9.01          9.30         0.18 o                         
   0  -2   6         42.11         45.34         0.77 o                         
   1  -2   6        167.88        169.32         2.57 o                         
   2  -2   6         81.68         75.98         1.72 o                         
   3  -2   6         21.76         20.11         0.38 o                         
   4  -2   6          4.11          3.72         0.17 o                         
   5  -2   6          9.81          9.91         0.31 o                         
  -6  -1   6         19.01         19.78         0.66 o                         
  -5  -1   6         14.27         14.48         0.35 o                         
  -4  -1   6        183.15        185.72         2.71 o                         
  -3  -1   6        246.79        248.63         3.62 o                         
  -2  -1   6          9.81          8.60         0.16 o                         
  -1  -1   6        232.51        263.33         3.91 o                         
   0  -1   6        611.32        670.09        14.01 o                         
   1  -1   6        124.57        132.42         2.16 o                         
   2  -1   6         56.99         55.51         0.82 o                         
   3  -1   6         16.13         14.82         0.27 o                         
   4  -1   6          3.46          3.68         0.16 o                         
   5  -1   6         17.22         17.59         0.39 o                         
   6  -1   6          0.95          0.77         0.13 o                         
  -6   0   6          1.45          1.72         0.12 o                         
  -5   0   6         63.31         62.55         1.24 o                         
  -4   0   6        203.80        206.08         3.24 o                         
  -3   0   6         21.05         18.53         0.33 o                         
  -2   0   6         48.25         52.01         0.77 o                         
  -1   0   6          4.64          3.49         0.09 o                         
   0   0   6        102.91        137.05         1.96 o                         
   1   0   6        129.23        131.88         1.98 o                         
   2   0   6        219.82        220.68         3.34 o                         
   3   0   6         26.52         27.87         0.44 o                         
   4   0   6          1.29          1.57         0.11 o                         
   5   0   6         10.16          9.87         0.25 o                         
   6   0   6          0.40          0.45         0.09 o                         
  -6   1   6         19.17         19.88         0.57 o                         
  -5   1   6         14.11         14.13         0.30 o                         
  -4   1   6        183.61        181.66         2.66 o                         
  -3   1   6        247.81        245.67         3.56 o                         
  -2   1   6          9.64          8.55         0.18 o                         
  -1   1   6        232.66        257.98         3.41 o                         
   0   1   6        608.07        674.81        12.88 o                         
   1   1   6        124.63        143.78         1.98 o                         
   2   1   6         56.69         56.72         0.88 o                         
   3   1   6         16.27         15.44         0.29 o                         
   4   1   6          3.45          3.59         0.15 o                         
   5   1   6         17.10         17.03         0.37 o                         
   6   1   6          0.89          0.72         0.11 o                         
  -6   2   6          3.30          4.12         0.20 o                         
  -5   2   6          3.28          3.66         0.14 o                         
  -4   2   6          4.41          4.40         0.14 o                         
  -3   2   6         52.43         54.83         0.98 o                         
  -2   2   6         17.68         18.12         0.30 o                         
  -1   2   6          9.03          9.96         0.19 o                         
   0   2   6         41.86         48.51         0.86 o                         
   1   2   6        167.17        179.04         3.07 o                         
   2   2   6         82.05         84.74         1.65 o                         
   3   2   6         21.77         21.61         0.45 o                         
   4   2   6          4.11          3.77         0.16 o                         
   5   2   6          9.68          9.64         0.24 o                         
  -5   3   6         28.97         27.68         0.74 o                         
  -4   3   6         32.34         31.90         0.61 o                         
  -3   3   6          9.74         10.27         0.23 o                         
  -2   3   6         41.42         41.68         0.83 o                         
  -1   3   6         41.84         44.80         0.96 o                         
   0   3   6          1.88          2.28         0.11 o                         
   1   3   6         12.70         14.15         0.33 o                         
   2   3   6          4.23          2.95         0.12 o                         
   3   3   6          2.74          2.60         0.13 o                         
   4   3   6          1.31          1.37         0.16 o                         
   5   3   6         13.02         13.16         0.47 o                         
  -4   4   6         11.32         11.44         0.32 o                         
  -3   4   6         22.92         24.38         0.68 o                         
  -2   4   6         23.02         23.46         0.44 o                         
  -1   4   6          0.83          1.30         0.15 o                         
   0   4   6         36.56         38.74         0.79 o                         
   1   4   6         11.15          9.27         0.25 o                         
   2   4   6         16.95         16.09         0.39 o                         
   3   4   6          0.43          0.57         0.08 o                         
   4   4   6          7.32          7.53         0.51 o                         
  -3   5   6          2.64          2.53         0.16 o                         
  -2   5   6         13.74         14.01         0.35 o                         
  -1   5   6         27.23         29.72         0.84 o                         
   0   5   6         25.60         28.03         0.86 o                         
   1   5   6         50.35         52.97         1.41 o                         
   2   5   6         12.71         12.44         0.40 o                         
   3   5   6          9.45         10.78         0.34 o                         
  -1   6   6         29.25         30.41         1.68 o                         
   0   6   6          1.28          0.66         0.25 o                         
   1   6   6         13.14         11.49         0.68 o                         
  -1  -6   7         14.98         13.43         0.46 o                         
   0  -6   7          1.76          1.79         0.14 o                         
   1  -6   7         12.56          8.39         0.60 o                         
  -3  -5   7         15.13         13.74         1.47 o                         
  -2  -5   7          0.71          0.58         0.07 o                         
  -1  -5   7          8.17          7.76         0.24 o                         
   0  -5   7          1.07          0.46         0.08 o                         
   1  -5   7         24.64         27.83         0.57 o                         
   2  -5   7          0.63          0.50         0.09 o                         
   3  -5   7          4.32          4.61         0.27 o                         
  -4  -4   7          2.39          2.17         0.15 o                         
  -3  -4   7         29.16         27.94         0.62 o                         
  -2  -4   7         58.32         56.31         1.53 o                         
  -1  -4   7          7.15          7.53         0.20 o                         
   0  -4   7         36.43         36.25         0.65 o                         
   1  -4   7          7.52          5.19         0.19 o                         
   2  -4   7          4.44          4.52         0.26 o                         
   3  -4   7         10.77          9.37         0.32 o                         
   4  -4   7          9.10          9.88         0.29 o                         
  -5  -3   7         22.07         20.01         1.24 o                         
  -4  -3   7         13.42         12.66         0.37 o                         
  -3  -3   7          0.30          0.40         0.08 o                         
  -2  -3   7        181.11        187.14         2.74 o                         
  -1  -3   7         32.67         32.42         0.65 o                         
   0  -3   7          0.44          0.18         0.16 o                         
   1  -3   7          2.96          3.64         0.17 o                         
   2  -3   7        150.31        141.87         2.38 o                         
   3  -3   7         20.19         18.49         0.43 o                         
   4  -3   7         15.82         15.75         0.40 o                         
   5  -3   7          0.51          0.49         0.09 o                         
  -5  -2   7          4.61          4.64         0.17 o                         
  -4  -2   7         33.57         35.37         0.73 o                         
  -3  -2   7        354.64        364.07         5.29 o                         
  -2  -2   7        219.91        228.36         3.22 o                         
  -1  -2   7         20.50         19.36         0.31 o                         
   0  -2   7        204.54        212.42         3.10 o                         
   1  -2   7        178.55        177.56         2.81 o                         
   2  -2   7          4.48          4.65         0.20 o                         
   3  -2   7         33.58         30.23         0.60 o                         
   4  -2   7          0.79          0.86         0.17 o                         
   5  -2   7          3.88          4.16         0.20 o                         
  -6  -1   7         15.40         17.64         0.96 o                         
  -5  -1   7          3.56          3.93         0.17 o                         
  -4  -1   7         54.91         55.47         1.05 o                         
  -3  -1   7         50.41         47.62         0.74 o                         
  -2  -1   7         16.79         17.16         0.31 o                         
  -1  -1   7         83.20         83.48         1.21 o                         
   0  -1   7        152.60        173.20         2.47 o                         
   1  -1   7          8.14          6.83         0.15 o                         
   2  -1   7          2.78          2.66         0.11 o                         
   3  -1   7        110.14        104.60         1.68 o                         
   4  -1   7          2.68          2.74         0.13 o                         
   5  -1   7          1.49          1.56         0.16 o                         
  -6   0   7          0.16          0.26         0.11 o                         
  -5   0   7          3.00          3.19         0.15 o                         
  -4   0   7         21.42         21.28         0.40 o                         
  -3   0   7          7.86          7.49         0.21 o                         
  -2   0   7         20.76         20.52         0.33 o                         
  -1   0   7         18.16         27.38         0.40 o                         
   0   0   7         21.64         25.22         0.39 o                         
   1   0   7          0.07          0.19         0.05 o                         
   2   0   7         80.28         79.59         1.14 o                         
   3   0   7          8.62          9.33         0.22 o                         
   4   0   7          0.03          0.20         0.09 o                         
   5   0   7          0.73          0.96         0.09 o                         
   6   0   7          5.84          5.02         0.36 o                         
  -6   1   7         15.81         16.00         0.54 o                         
  -5   1   7          3.53          3.70         0.15 o                         
  -4   1   7         55.30         54.76         0.95 o                         
  -3   1   7         50.24         49.32         0.82 o                         
  -2   1   7         17.12         17.84         0.31 o                         
  -1   1   7         84.32         86.50         1.15 o                         
   0   1   7        152.53        175.72         2.23 o                         
   1   1   7          7.89          7.23         0.15 o                         
   2   1   7          2.66          2.67         0.11 o                         
   3   1   7        109.92        109.55         1.83 o                         
   4   1   7          2.74          2.66         0.13 o                         
   5   1   7          1.52          1.23         0.09 o                         
  -5   2   7          4.56          4.83         0.17 o                         
  -4   2   7         33.94         35.76         0.71 o                         
  -3   2   7        355.58        357.83         5.19 o                         
  -2   2   7        219.49        227.69         3.31 o                         
  -1   2   7         20.81         20.38         0.33 o                         
   0   2   7        205.78        220.67         3.46 o                         
   1   2   7        177.86        193.39         3.03 o                         
   2   2   7          4.27          5.07         0.15 o                         
   3   2   7         33.52         30.83         0.53 o                         
   4   2   7          0.81          1.14         0.12 o                         
   5   2   7          3.91          4.15         0.17 o                         
  -5   3   7         21.84         24.07         0.75 o                         
  -4   3   7         13.73         13.96         0.31 o                         
  -3   3   7          0.30          0.21         0.06 o                         
  -2   3   7        180.59        192.79         2.92 o                         
  -1   3   7         32.77         33.57         1.08 o                         
   0   3   7          0.48          0.35         0.07 o                         
   1   3   7          2.73          3.76         0.14 o                         
   2   3   7        149.69        152.26         2.64 o                         
   3   3   7         20.16         18.77         0.39 o                         
   4   3   7         15.58         15.99         0.39 o                         
   5   3   7          0.50          0.83         0.11 o                         
  -4   4   7          2.43          2.23         0.12 o                         
  -3   4   7         29.21         29.64         0.64 o                         
  -2   4   7         57.86         61.66         1.15 o                         
  -1   4   7          7.14          7.73         0.21 o                         
   0   4   7         36.43         38.37         0.74 o                         
   1   4   7          7.63          5.43         0.18 o                         
   2   4   7          4.44          4.62         0.19 o                         
   3   4   7         10.85         10.20         0.29 o                         
   4   4   7          9.17         10.28         0.46 o                         
  -3   5   7         15.19         14.75         1.11 o                         
  -2   5   7          0.68          0.29         0.07 o                         
  -1   5   7          8.14          8.30         0.23 o                         
   0   5   7          1.10          0.62         0.09 o                         
   1   5   7         24.86         27.59         0.86 o                         
   2   5   7          0.75          0.84         0.09 o                         
   3   5   7          4.46          5.59         0.23 o                         
  -3  -5   8          3.22          3.16         0.19 o                         
  -2  -5   8          0.87          0.70         0.09 o                         
  -1  -5   8          0.21          0.13         0.07 o                         
   0  -5   8          9.24          9.57         0.27 o                         
   1  -5   8         18.34         17.38         0.51 o                         
   2  -5   8          0.67          0.81         0.10 o                         
  -4  -4   8          0.74          0.47         0.07 o                         
  -3  -4   8          7.75          7.58         0.23 o                         
  -2  -4   8         34.66         33.49         0.70 o                         
  -1  -4   8         38.34         41.22         0.93 o                         
   0  -4   8         11.21         10.68         0.27 o                         
   1  -4   8          1.95          1.12         0.14 o                         
   2  -4   8         11.20         10.21         0.31 o                         
   3  -4   8          6.56          6.55         0.23 o                         
   4  -4   8          2.21          3.04         0.14 o                         
  -5  -3   8         24.73         26.16         1.39 o                         
  -4  -3   8         38.27         37.78         0.95 o                         
  -3  -3   8          4.49          3.33         0.31 o                         
  -2  -3   8         41.37         39.48         0.74 o                         
  -1  -3   8        391.70        398.14         6.51 o                         
   0  -3   8         12.96         12.38         0.25 o                         
   1  -3   8         74.99         74.44         1.28 o                         
   2  -3   8         52.17         49.91         0.99 o                         
   3  -3   8          2.69          2.15         0.18 o                         
   4  -3   8         23.75         23.29         0.53 o                         
  -5  -2   8          0.93          1.16         0.11 o                         
  -4  -2   8         36.07         36.36         0.70 o                         
  -3  -2   8         60.57         61.09         1.08 o                         
  -2  -2   8         61.75         60.19         0.99 o                         
  -1  -2   8        117.45        119.72         2.09 o                         
   0  -2   8        217.30        210.80         3.20 o                         
   1  -2   8         70.62         67.77         1.11 o                         
   2  -2   8         15.45         15.61         0.33 o                         
   3  -2   8         16.90         15.88         0.36 o                         
   4  -2   8         47.01         45.05         0.82 o                         
   5  -2   8         10.98         11.93         0.46 o                         
  -5  -1   8         11.90         11.77         0.34 o                         
  -4  -1   8          3.86          4.12         0.20 o                         
  -3  -1   8         48.66         50.67         0.82 o                         
  -2  -1   8         64.58         66.99         1.13 o                         
  -1  -1   8         18.95         17.77         0.34 o                         
   0  -1   8        118.33        119.70         1.81 o                         
   1  -1   8         25.93         24.80         0.39 o                         
   2  -1   8          9.68         10.13         0.23 o                         
   3  -1   8         63.71         64.51         1.06 o                         
   4  -1   8          5.15          4.77         0.26 o                         
   5  -1   8          2.11          1.96         0.17 o                         
  -5   0   8          2.87          3.17         0.14 o                         
  -4   0   8          2.63          2.33         0.15 o                         
  -3   0   8         23.27         22.09         0.37 o                         
  -2   0   8         90.70        104.90         1.50 o                         
  -1   0   8         20.81         20.16         0.30 o                         
   0   0   8         43.31         46.06         0.61 o                         
   1   0   8          0.96          1.06         0.07 o                         
   2   0   8        171.86        175.92         2.67 o                         
   3   0   8          6.88          6.33         0.18 o                         
   4   0   8          7.67          7.78         0.24 o                         
   5   0   8          0.04          0.00         0.08 o                         
  -5   1   8         11.88         11.95         0.34 o                         
  -4   1   8          3.98          4.19         0.19 o                         
  -3   1   8         49.05         52.26         0.83 o                         
  -2   1   8         65.32         68.61         0.99 o                         
  -1   1   8         19.03         18.85         0.28 o                         
   0   1   8        119.44        127.47         1.65 o                         
   1   1   8         25.92         25.97         0.39 o                         
   2   1   8          9.59          9.87         0.23 o                         
   3   1   8         64.51         65.58         1.12 o                         
   4   1   8          5.41          5.24         0.21 o                         
   5   1   8          2.04          1.80         0.11 o                         
  -5   2   8          0.96          1.01         0.08 o                         
  -4   2   8         35.65         36.52         0.70 o                         
  -3   2   8         61.23         63.62         0.99 o                         
  -2   2   8         62.47         63.60         0.99 o                         
  -1   2   8        117.68        122.88         1.87 o                         
   0   2   8        217.63        229.93         3.61 o                         
   1   2   8         71.10         75.27         1.16 o                         
   2   2   8         15.79         16.74         0.30 o                         
   3   2   8         17.20         16.30         0.32 o                         
   4   2   8         46.83         45.49         0.92 o                         
   5   2   8         10.95         11.82         0.32 o                         
  -5   3   8         24.64         26.48         1.05 o                         
  -4   3   8         38.37         41.70         0.97 o                         
  -3   3   8          4.68          4.74         0.17 o                         
  -2   3   8         41.48         41.65         0.64 o                         
  -1   3   8        391.48        407.56         6.66 o                         
   0   3   8         13.18         13.65         0.27 o                         
   1   3   8         75.01         80.95         1.30 o                         
   2   3   8         51.82         50.37         0.87 o                         
   3   3   8          2.70          2.37         0.17 o                         
   4   3   8         23.59         23.46         0.68 o                         
  -4   4   8          0.78          0.44         0.11 o                         
  -3   4   8          7.50          7.81         0.31 o                         
  -2   4   8         34.40         35.84         0.72 o                         
  -1   4   8         37.81         43.68         0.83 o                         
   0   4   8         11.37         11.36         0.31 o                         
   1   4   8          1.89          1.29         0.10 o                         
   2   4   8         11.02         10.69         0.27 o                         
   3   4   8          6.20          6.48         0.20 o                         
   4   4   8          2.26          2.44         0.28 o                         
  -3   5   8          3.22          2.44         0.34 o                         
  -2   5   8          0.82          0.83         0.11 o                         
  -1   5   8          0.23          0.37         0.08 o                         
   0   5   8          9.42         10.80         0.29 o                         
   1   5   8         18.60         18.54         0.65 o                         
   2   5   8          0.62          0.78         0.10 o                         
  -2  -5   9          0.20          0.25         0.07 o                         
  -1  -5   9          3.25          3.64         0.20 o                         
   0  -5   9         11.68         12.06         0.34 o                         
   1  -5   9          4.96          4.63         0.21 o                         
   2  -5   9          0.80          1.10         0.20 o                         
  -3  -4   9         16.70         15.85         0.42 o                         
  -2  -4   9          6.66          6.37         0.18 o                         
  -1  -4   9         37.21         35.81         0.70 o                         
   0  -4   9         24.41         22.08         0.45 o                         
   1  -4   9         11.96         12.52         0.32 o                         
   2  -4   9         29.60         28.28         0.69 o                         
   3  -4   9         16.70         17.43         0.47 o                         
  -4  -3   9         14.92         14.74         0.40 o                         
  -3  -3   9          2.27          2.36         0.15 o                         
  -2  -3   9         68.91         72.15         1.66 o                         
  -1  -3   9         27.92         26.25         0.51 o                         
   0  -3   9          1.25          1.05         0.10 o                         
   1  -3   9         58.55         54.33         1.00 o                         
   2  -3   9          2.21          2.42         0.16 o                         
   3  -3   9         14.94         14.16         0.40 o                         
   4  -3   9          6.73          7.46         0.30 o                         
  -5  -2   9          1.54          1.45         0.14 o                         
  -4  -2   9         20.96         20.31         0.43 o                         
  -3  -2   9         26.65         25.50         0.65 o                         
  -2  -2   9          8.47          8.57         0.21 o                         
  -1  -2   9         75.69         75.16         1.29 o                         
   0  -2   9         85.36         82.94         1.66 o                         
   1  -2   9         10.64         10.63         0.26 o                         
   2  -2   9         41.26         37.93         0.73 o                         
   3  -2   9         63.35         62.03         1.64 o                         
   4  -2   9         34.46         34.79         0.72 o                         
   5  -2   9          4.06          3.66         0.31 o                         
  -5  -1   9          5.74          5.84         0.20 o                         
  -4  -1   9         28.20         29.67         0.71 o                         
  -3  -1   9         45.38         42.15         0.78 o                         
  -2  -1   9         26.64         24.19         0.48 o                         
  -1  -1   9         41.82         43.88         1.19 o                         
   0  -1   9        265.70        280.13         4.61 o                         
   1  -1   9        107.56        106.70         2.24 o                         
   2  -1   9          1.44          1.42         0.11 o                         
   3  -1   9         21.71         22.22         0.45 o                         
   4  -1   9         43.91         43.49         0.96 o                         
   5  -1   9          1.89          1.83         0.16 o                         
  -5   0   9         53.64         54.34         1.51 o                         
  -4   0   9          3.51          3.67         0.15 o                         
  -3   0   9         39.57         39.22         0.62 o                         
  -2   0   9         18.25         17.38         0.32 o                         
  -1   0   9         21.84         28.28         0.47 o                         
   0   0   9          4.16          3.84         0.13 o                         
   1   0   9        165.48        167.35         2.54 o                         
   2   0   9         21.52         21.72         0.38 o                         
   3   0   9          3.27          3.05         0.14 o                         
   4   0   9          6.52          6.68         0.27 o                         
   5   0   9          7.86          8.58         0.28 o                         
  -5   1   9          5.88          6.12         0.20 o                         
  -4   1   9         28.02         29.52         0.57 o                         
  -3   1   9         45.53         42.67         0.81 o                         
  -2   1   9         26.73         25.00         0.41 o                         
  -1   1   9         41.72         45.81         0.66 o                         
   0   1   9        267.69        288.95         3.92 o                         
   1   1   9        108.17        111.51         1.95 o                         
   2   1   9          1.50          1.74         0.10 o                         
   3   1   9         21.74         23.17         0.42 o                         
   4   1   9         44.20         43.49         0.88 o                         
   5   1   9          1.93          1.77         0.12 o                         
  -5   2   9          1.66          1.44         0.11 o                         
  -4   2   9         20.87         21.66         0.43 o                         
  -3   2   9         26.62         27.33         0.50 o                         
  -2   2   9          8.54          8.68         0.19 o                         
  -1   2   9         76.15         80.92         1.25 o                         
   0   2   9         85.50         88.23         1.35 o                         
   1   2   9         10.56         11.38         0.22 o                         
   2   2   9         41.30         40.08         0.74 o                         
   3   2   9         63.43         59.10         2.03 o                         
   4   2   9         34.52         34.62         0.70 o                         
   5   2   9          4.24          4.67         0.24 o                         
  -4   3   9         15.00         15.65         0.47 o                         
  -3   3   9          2.24          2.58         0.12 o                         
  -2   3   9         68.43         75.15         1.47 o                         
  -1   3   9         27.67         27.96         0.57 o                         
   0   3   9          1.32          1.46         0.08 o                         
   1   3   9         58.51         59.53         1.08 o                         
   2   3   9          2.25          2.81         0.16 o                         
   3   3   9         15.14         14.40         0.30 o                         
   4   3   9          6.88          7.29         0.35 o                         
  -3   4   9         17.02         18.37         0.48 o                         
  -2   4   9          6.64          7.49         0.21 o                         
  -1   4   9         37.19         39.71         0.95 o                         
   0   4   9         24.37         25.26         0.47 o                         
   1   4   9         12.08         13.67         0.32 o                         
   2   4   9         29.85         30.22         0.70 o                         
   3   4   9         16.49         18.36         0.54 o                         
  -2   5   9          0.18          0.08         0.10 o                         
  -1   5   9          3.34          4.17         0.21 o                         
   0   5   9         11.50         12.73         0.57 o                         
   1   5   9          4.82          5.02         0.20 o                         
   2   5   9          0.78          1.29         0.25 o                         
  -1  -5  10          7.13          6.87         0.86 o                         
   0  -5  10         20.61         21.41         1.16 o                         
   1  -5  10          4.00          3.26         0.29 o                         
  -3  -4  10         16.24         14.80         0.50 o                         
  -2  -4  10          4.43          4.79         0.19 o                         
  -1  -4  10         11.03         10.85         0.28 o                         
   0  -4  10          3.07          2.64         0.14 o                         
   1  -4  10          2.91          2.63         0.16 o                         
   2  -4  10          3.84          3.75         0.18 o                         
   3  -4  10          2.04          1.82         0.18 o                         
  -4  -3  10          7.08          6.69         0.22 o                         
  -3  -3  10          6.88          5.95         0.22 o                         
  -2  -3  10         14.73         13.24         0.43 o                         
  -1  -3  10          4.16          3.97         0.30 o                         
   0  -3  10          3.83          3.40         0.16 o                         
   1  -3  10         21.39         20.93         0.74 o                         
   2  -3  10         11.68         11.57         0.35 o                         
   3  -3  10          0.68          0.88         0.12 o                         
   4  -3  10          3.83          3.15         0.19 o                         
  -4  -2  10         40.30         40.05         1.02 o                         
  -3  -2  10          0.27          0.51         0.08 o                         
  -2  -2  10          1.86          1.86         0.13 o                         
  -1  -2  10         44.71         44.76         0.94 o                         
   0  -2  10        150.56        151.08         2.95 o                         
   1  -2  10         16.11         17.11         0.38 o                         
   2  -2  10         13.69         13.24         0.34 o                         
   3  -2  10         20.32         19.20         0.39 o                         
   4  -2  10         18.31         16.98         0.51 o                         
  -5  -1  10          4.52          3.93         0.24 o                         
  -4  -1  10          6.97          8.20         0.23 o                         
  -3  -1  10         55.02         52.48         2.25 o                         
  -2  -1  10          1.32          1.02         0.11 o                         
  -1  -1  10          4.18          3.95         0.19 o                         
   0  -1  10         92.15         88.18         1.56 o                         
   1  -1  10         77.73         72.21         1.36 o                         
   2  -1  10         18.30         17.56         0.38 o                         
   3  -1  10         35.41         31.28         1.32 o                         
   4  -1  10         22.77         22.75         0.57 o                         
   5  -1  10          0.64          0.69         0.19 o                         
  -5   0  10         12.17         12.19         0.33 o                         
  -4   0  10          6.80          7.55         0.22 o                         
  -3   0  10          4.72          5.44         0.19 o                         
  -2   0  10         83.12         73.19         1.24 o                         
  -1   0  10          6.00          4.88         0.16 o                         
   0   0  10         15.00         15.32         0.35 o                         
   1   0  10         71.42         74.29         1.11 o                         
   2   0  10        104.56        105.70         1.76 o                         
   3   0  10          0.04          0.02         0.09 o                         
   4   0  10          0.47          0.41         0.09 o                         
   5   0  10         32.61         31.53         0.88 o                         
  -5   1  10          4.29          4.02         0.17 o                         
  -4   1  10          7.20          8.50         0.23 o                         
  -3   1  10         55.48         56.03         1.20 o                         
  -2   1  10          1.41          1.27         0.08 o                         
  -1   1  10          4.00          4.15         0.12 o                         
   0   1  10         91.37         91.05         1.26 o                         
   1   1  10         77.69         78.70         1.27 o                         
   2   1  10         17.86         18.20         0.33 o                         
   3   1  10         35.22         33.95         0.73 o                         
   4   1  10         23.01         23.17         0.69 o                         
   5   1  10          0.66          0.38         0.14 o                         
  -4   2  10         40.05         41.70         0.83 o                         
  -3   2  10          0.31          0.70         0.10 o                         
  -2   2  10          1.90          2.00         0.11 o                         
  -1   2  10         44.35         47.79         0.73 o                         
   0   2  10        150.25        160.13         2.53 o                         
   1   2  10         16.40         18.40         0.32 o                         
   2   2  10         13.63         13.83         0.33 o                         
   3   2  10         20.55         20.83         0.43 o                         
   4   2  10         18.50         17.44         0.44 o                         
  -4   3  10          6.91          7.44         0.28 o                         
  -3   3  10          6.84          7.18         0.20 o                         
  -2   3  10         15.02         14.58         0.33 o                         
  -1   3  10          4.04          4.32         0.16 o                         
   0   3  10          3.88          3.99         0.13 o                         
   1   3  10         21.63         23.68         0.57 o                         
   2   3  10         11.40         11.89         0.27 o                         
   3   3  10          0.70          0.79         0.09 o                         
   4   3  10          3.81          3.49         0.28 o                         
  -3   4  10         16.19         16.23         0.77 o                         
  -2   4  10          4.48          5.46         0.18 o                         
  -1   4  10         10.92         11.91         0.24 o                         
   0   4  10          3.13          3.15         0.13 o                         
   1   4  10          2.94          2.88         0.14 o                         
   2   4  10          3.84          4.31         0.16 o                         
   3   4  10          2.01          1.11         0.18 o                         
  -1   5  10          7.11          7.44         0.32 o                         
   0   5  10         20.92         20.98         0.82 o                         
   1   5  10          4.09          3.41         0.19 o                         
  -2  -4  11          1.84          1.80         0.24 o                         
  -1  -4  11          2.18          1.81         0.22 o                         
   0  -4  11          8.44          8.78         0.38 o                         
   1  -4  11          2.11          1.87         0.17 o                         
   2  -4  11          7.62          5.87         0.32 o                         
  -3  -3  11          4.68          4.41         0.29 o                         
  -2  -3  11         33.38         32.93         0.71 o                         
  -1  -3  11          0.60          0.91         0.13 o                         
   0  -3  11          4.41          4.02         0.20 o                         
   1  -3  11         11.95         11.47         0.28 o                         
   2  -3  11         22.27         21.83         0.69 o                         
   3  -3  11          0.32          0.49         0.18 o                         
  -4  -2  11          4.76          4.08         0.18 o                         
  -3  -2  11         15.50         15.22         0.44 o                         
  -2  -2  11         13.66         13.27         0.37 o                         
  -1  -2  11         11.06          9.97         0.34 o                         
   0  -2  11          1.33          2.00         0.17 o                         
   1  -2  11          2.53          1.54         0.18 o                         
   2  -2  11         10.14         10.07         0.27 o                         
   3  -2  11         20.49         21.25         0.54 o                         
   4  -2  11          3.80          3.71         0.45 o                         
  -4  -1  11         13.70         13.24         0.38 o                         
  -3  -1  11         33.37         32.05         0.66 o                         
  -2  -1  11          2.96          1.99         0.23 o                         
  -1  -1  11          7.92          6.75         0.24 o                         
   0  -1  11          5.93          6.14         0.25 o                         
   1  -1  11         73.18         72.06         1.54 o                         
   2  -1  11         15.80         15.12         0.62 o                         
   3  -1  11          1.96          2.21         0.16 o                         
   4  -1  11         15.50         17.10         0.68 o                         
  -4   0  11          0.05          0.10         0.07 o                         
  -3   0  11          1.60          1.06         0.10 o                         
  -2   0  11          0.97          1.41         0.13 o                         
  -1   0  11         16.57         12.95         0.33 o                         
   0   0  11          5.96          6.36         0.21 o                         
   1   0  11        124.41        121.90         2.25 o                         
   2   0  11         97.61         97.27         1.72 o                         
   3   0  11          0.32          0.33         0.09 o                         
   4   0  11         30.27         27.05         0.71 o                         
  -4   1  11         13.54         15.45         0.39 o                         
  -3   1  11         32.92         33.38         0.68 o                         
  -2   1  11          2.86          2.06         0.13 o                         
  -1   1  11          8.06          6.80         0.20 o                         
   0   1  11          5.78          6.12         0.18 o                         
   1   1  11         73.36         74.86         1.22 o                         
   2   1  11         15.76         15.76         0.34 o                         
   3   1  11          1.99          2.14         0.12 o                         
   4   1  11         15.53         17.40         0.68 o                         
  -4   2  11          4.65          4.31         0.17 o                         
  -3   2  11         15.20         16.49         0.39 o                         
  -2   2  11         13.68         14.20         0.32 o                         
  -1   2  11         11.13         11.64         0.24 o                         
   0   2  11          1.36          2.16         0.11 o                         
   1   2  11          2.38          2.14         0.12 o                         
   2   2  11         10.11         10.55         0.25 o                         
   3   2  11         19.97         22.41         0.51 o                         
   4   2  11          3.83          3.76         0.28 o                         
  -3   3  11          4.65          4.94         0.18 o                         
  -2   3  11         33.46         38.21         0.76 o                         
  -1   3  11          0.58          0.99         0.14 o                         
   0   3  11          4.39          4.78         0.14 o                         
   1   3  11         12.03         13.16         0.29 o                         
   2   3  11         22.19         22.53         0.51 o                         
   3   3  11          0.32          0.53         0.09 o                         
  -2   4  11          1.84          2.03         0.12 o                         
  -1   4  11          2.23          2.32         0.11 o                         
   0   4  11          8.57          9.72         0.26 o                         
   1   4  11          2.13          2.40         0.13 o                         
   2   4  11          7.59          8.35         0.38 o                         
  -1  -4  12          6.84          6.21         0.44 o                         
   0  -4  12         19.68         13.90         0.85 o                         
  -3  -3  12         11.36         16.20         1.03 o                         
  -2  -3  12          0.07          0.10         0.07 o                         
  -1  -3  12          0.02         -0.02         0.09 o                         
   0  -3  12          4.86          4.07         0.16 o                         
   1  -3  12          0.05          0.18         0.09 o                         
   2  -3  12          0.95          0.52         0.12 o                         
  -3  -2  12         29.71         28.12         1.37 o                         
  -2  -2  12          1.52          1.21         0.11 o                         
  -1  -2  12         22.02         22.17         0.55 o                         
   0  -2  12          1.67          0.80         0.12 o                         
   1  -2  12          2.06          1.84         0.16 o                         
   2  -2  12          3.12          3.01         0.19 o                         
   3  -2  12         10.28         10.69         0.69 o                         
  -4  -1  12         21.65         15.20         0.91 o                         
  -3  -1  12          0.63          0.66         0.08 o                         
  -2  -1  12          4.86          4.68         0.20 o                         
  -1  -1  12          4.65          3.68         0.21 o                         
   0  -1  12          5.29          5.35         0.50 o                         
   1  -1  12          2.47          2.63         0.18 o                         
   2  -1  12         24.73         23.59         0.55 o                         
   3  -1  12         28.38         26.27         1.54 o                         
  -4   0  12          1.87          1.50         0.12 o                         
  -3   0  12          3.30          3.24         0.17 o                         
  -2   0  12         19.76         17.49         0.40 o                         
  -1   0  12          7.98          6.77         0.34 o                         
   0   0  12          0.44          0.36         0.14 o                         
   1   0  12          4.07          3.21         0.23 o                         
   2   0  12          3.82          3.99         0.17 o                         
   3   0  12          1.22          1.33         0.15 o                         
   4   0  12         27.34         25.30         1.13 o                         
  -4   1  12         21.58         21.62         0.82 o                         
  -3   1  12          0.59          1.12         0.14 o                         
  -2   1  12          4.87          4.76         0.19 o                         
  -1   1  12          4.60          3.81         0.17 o                         
   0   1  12          5.35          5.29         0.23 o                         
   1   1  12          2.52          2.89         0.14 o                         
   2   1  12         24.38         23.96         0.51 o                         
   3   1  12         28.39         28.90         0.74 o                         
   4   1  12          7.20          7.45         0.63 o                         
  -3   2  12         29.66         33.44         0.85 o                         
  -2   2  12          1.51          1.62         0.16 o                         
  -1   2  12         21.95         24.77         0.52 o                         
   0   2  12          1.67          1.02         0.10 o                         
   1   2  12          2.06          1.92         0.11 o                         
   2   2  12          3.24          3.55         0.20 o                         
   3   2  12         10.16          9.48         0.39 o                         
  -3   3  12         11.17         10.49         0.46 o                         
  -2   3  12          0.09          0.22         0.06 o                         
  -1   3  12          0.01          0.02         0.06 o                         
   0   3  12          4.72          4.81         0.22 o                         
   1   3  12          0.05          0.03         0.07 o                         
   2   3  12          1.04          0.80         0.11 o                         
  -1   4  12          6.81          6.27         0.38 o                         
   0   4  12         19.82         18.71         1.57 o                         
   1   4  12          8.46          8.76         0.62 o                         
  -2  -3  13         25.71         14.86         0.96 o                         
  -1  -3  13          0.16          0.55         0.16 o                         
   0  -3  13          6.89          6.25         0.23 o                         
   1  -3  13         17.87         16.87         1.19 o                         
  -3  -2  13         13.97         16.55         1.00 o                         
  -2  -2  13          8.07          8.46         0.37 o                         
  -1  -2  13         20.21         19.66         0.67 o                         
   0  -2  13          0.93          1.03         0.16 o                         
   1  -2  13          1.29          1.30         0.14 o                         
   2  -2  13          1.58          1.65         0.19 o                         
  -3  -1  13          0.44          0.65         0.11 o                         
  -2  -1  13          5.09          4.97         0.23 o                         
  -1  -1  13          4.00          4.34         0.24 o                         
   0  -1  13          6.28          6.35         0.27 o                         
   1  -1  13          3.73          4.02         0.20 o                         
   2  -1  13          2.10          1.89         0.14 o                         
   3  -1  13          4.25          4.77         0.45 o                         
  -3   0  13          2.36          3.32         0.36 o                         
  -2   0  13          8.70          8.73         0.30 o                         
  -1   0  13         21.46         22.74         0.49 o                         
   0   0  13          3.26          3.77         0.17 o                         
   1   0  13          1.42          1.42         0.16 o                         
   2   0  13          0.12          0.05         0.09 o                         
   3   0  13          1.63          1.99         0.14 o                         
  -3   1  13          0.42          0.59         0.09 o                         
  -2   1  13          4.97          5.07         0.21 o                         
  -1   1  13          4.15          4.28         0.19 o                         
   0   1  13          6.34          6.84         0.20 o                         
   1   1  13          3.64          3.91         0.16 o                         
   2   1  13          2.17          1.95         0.14 o                         
   3   1  13          4.24          3.97         0.18 o                         
  -3   2  13         14.14         13.39         0.79 o                         
  -2   2  13          8.16          9.09         0.30 o                         
  -1   2  13         19.91         21.71         0.58 o                         
   0   2  13          0.95          0.82         0.11 o                         
   1   2  13          1.26          1.45         0.13 o                         
   2   2  13          1.58          2.46         0.16 o                         
  -2   3  13         25.51         23.85         0.95 o                         
  -1   3  13          0.16          0.18         0.07 o                         
   0   3  13          6.72          8.11         0.25 o                         
   1   3  13         17.89         18.86         0.54 o                         
  -1  -2  14         14.65         12.57         0.34 o                         
   0  -2  14          7.00          6.28         0.25 o                         
   1  -2  14          0.16         -0.05         0.08 o                         
  -2  -1  14          4.19          4.12         0.19 o                         
  -1  -1  14         17.69         17.58         0.63 o                         
   0  -1  14         24.78         23.47         0.63 o                         
   1  -1  14          0.58          0.65         0.11 o                         
   2  -1  14          4.09          3.79         0.24 o                         
  -2   0  14          1.46          2.10         0.19 o                         
  -1   0  14          1.75          1.88         0.17 o                         
   0   0  14         16.23         15.97         0.42 o                         
   1   0  14          8.13          9.16         0.26 o                         
   2   0  14          0.38          0.37         0.11 o                         
  -2   1  14          4.31          4.00         0.26 o                         
  -1   1  14         17.90         17.23         0.55 o                         
   0   1  14         24.83         25.18         0.65 o                         
   1   1  14          0.58          0.49         0.11 o                         
   2   1  14          4.10          3.49         0.20 o                         
  -1   2  14         14.76         14.27         0.50 o                         
   0   2  14          6.81          7.21         0.25 o                         
   1   2  14          0.16          0.08         0.09 o                         
   0  -1  15         13.70         12.35         1.88 o                         
   0   0  15          1.02          1.53         0.30 o                         
                                                                                
